# Supplementary material for: The mitotic chromosome periphery modulates chromosome mechanics
Source: Nat Commun. 2025 Jul 10;16:6399. doi: 10.1038/s41467-025-61755-5 (PMC12246412; doi:10.1038/s41467-025-61755-5)
Supplement: Supplementary file 4 — Source Data [file 41467_2025_61755_MOESM4_ESM.xlsx]

## Sheet: Figure 1b
Fig 1a: Fluorescence Intensities of Ki-67-mEmerald Chromosomes with modified mitotic chromosome periphery (MCP)
WT Data
Normalised Distance	Chromosome1	Chromosome2	Chromosome3	Chromosome4	Chromosome5
0	236.6	363.333	609.4	198.733	171.333
0.06	255	366.667	684.8	215.6	296
0.11	270.6	345.733	724.467	215.733	340
0.14	272.867	351.333	838.8	182.267	364.533
0.2	291.2	361.4	937.933	164.733	292.067
0.26	319.867	343.467	994.533	165.667	284.733
0.29	336.4	317.6	1011.87	158.667	326
0.34	340.267	358.867	1061.27	184.933	330.067
0.4	310.867	359.533	1080.87	222.667	276.667
0.46	301.4	313.467	1182.33	246.333	270.4
0.49	316.467	258.467	1263.93	272.467	405.867
0.54	350.333	341.333	1024.07	355.333	309.867
0.6	323.2	372.933	990.133	431.933	422.533
0.66	326.867	291.933	959.067	467.133	331.933
0.71	324.467	306.2	1031.47	462.733	321.867
0.74	304.8	365.133	984.867	384.667	303.4
0.8	300.067	371.467	762.867	344.2	327.333
0.86	327.267	431.867	692	223.867	240.067
0.91	308.533	481.333	662.4	230.4	224.2
0.94	287.2	479.067	625.933	215.333	203.667
1	273.067	491.333	524.733	191.933	213.867
KD Data
Normalised Distance	Chromosome1	Chromosome2	Chromosome3	Chromosome4	Chromosome5
0	136.467	137.067	137.733	130.867	147.8
0.06	137	141.733	134.4	123.8	136.533
0.11	131.8	142	130.867	124.267	130.333
0.14	133.733	136	132.667	121.333	129.867
0.2	136.467	130.6	131	129.067	126.133
0.26	132	128.933	122.733	126.867	127.733
0.29	137.667	127.933	125	125.733	128.133
0.34	133.067	128.6	129.667	122.6	124.267
0.4	132.733	129.533	125.267	122.533	129.467
0.46	131.2	128.933	129.4	127.667	127.933
0.49	132.733	129.133	129.8	131.4	133.2
0.54	129.067	130	129.733	124.533	135.867
0.6	137.8	124.933	133.067	122.333	136.8
0.66	132.467	125.867	133.133	129.333	144.333
0.71	134.733	126.733	128.267	125.733	143.533
0.74	131.733	124.8	127.667	133.867	146.467
0.8	129.067	126.4	129.667	135.467	145.4
0.86	131.6	123.067	126.467	132.533	147.667
0.91	131.467	120.733	130.6	135.6	144.933
0.94	131.933	128.467	134.533	134.267	147.4
1	135.267	129.4	135.933	133.8	152
OE Data
Normalised Distance	Chromosome1	Chromosome2	Chromosome3	Chromosome4	Chromosome5
0	730.067	1100.67	703.467	632.267	2609.73
0.06	939.2	1409.73	826.133	754.867	3022
0.11	950.133	1570.27	907.467	833.133	3205.2
0.14	1203.2	1483.27	869.8	757.067	3251.73
0.2	1120.87	1453.93	874.2	777.733	3001.93
0.26	1056.8	1644.2	883.133	793.533	2853.6
0.29	1197.2	1759.6	865	803.333	2540.2
0.34	1568.87	1702.93	875.2	760.067	2426.27
0.4	1816.33	1666.33	889.2	774.933	2127.2
0.46	1782.6	1777.33	928.333	767.133	1950.67
0.49	1718.33	1786.8	917.867	648.2	1754.07
0.54	2373.8	1773.53	878.6	568.6	1268.73
0.6	1923.87	1742.47	868.333	494.333	1070.67
0.66	1837.73	1675.67	990.933	492.333	852.067
0.71	1798.2	1538.27	1181.13	544.6	563.267
0.74	2383.6	1355.47	1504.93	640.733	467.867
0.8	2761.47	1113.2	1612.8	705.467	435.4
0.86	3141.07	925.8	1805.27	743.267	411
0.91	2968.53	769.4	1794.47	745.6	420.4
0.94	2546.67	665.533	1700.87	668.4	360.6
1	2108.6	545.333	1644.47	508.867	297.8

## Sheet: Figure 1d
Fig 1d: Stretch Modulus at 0.02 mm/s stretching rate
Condition	Stretch Modulus
WT	645.799
WT	945.124
WT	520.289
WT	709.484
WT	641.3
WT	464.095
WT	428.919
WT	427.373
WT	470.299
WT	752.406
WT	258.733
WT	1111.31
WT	1179.98
WT	682.549
WT	791.109
WT	895.059
WT	434.795
WT	727.742
WT	569.466
WT	249.438
KD	917.448
KD	855.365
KD	808.863
KD	192.677
KD	148.195
KD	789.009
KD	487.498
KD	53.9988
KD	301.162
KD	132.181
KD	75.0771
KD	108.788
KD	534.479
KD	635.585
KD	429.198
KD	861.523
KD	246.15
KD	24.684
KD	156.202
KD	180.567
KD	314.049
KD	164.892
KD	176.86
KD	69.8276
KD	239.508
KD	698.872
KD	720.246
KD	686.801
KD	816.8
KD	653.564
KD	1254.13
KD	1184.95
KD	908.502
KD	789.66
KD	753.774
KD	780.253
KD	883.622
OE	532.518
OE	624.881
OE	310.042
OE	619.602
OE	916.978
OE	182.816
OE	985.746
OE	1984.19
OE	2118.22
OE	394.696
OE	545.726
OE	537.577
OE	1563.53
OE	639.186
OE	718.041
OE	1690.12
OE	888.903
OE	1417.32
OE	183.984
OE	932.912
OE	686.73
OE	414.332
OE	921.754
OE	1869.24

## Sheet: Figure 1e
Fig 1e: Stiffening exponent at 0.2 mm/s stretching rate
Condition	Exponent Gamma
WT	0.971754
WT	0.765537
WT	0.918929
WT	1.04094
WT	0.960122
WT	0.585892
WT	0.890473
WT	0.62866
WT	0.8756
WT	1.07467
WT	0.754
WT	1.313
WT	1.12735
WT	0.615739
WT	0.519041
KD	0.496495
KD	0.523965
KD	-0.229445
KD	0.11458
KD	0.806164
KD	0.955456
KD	0.546435
KD	0.919097
KD	0.600085
KD	0.603809
OE	1.02227
OE	1.09395
OE	1.36765
OE	0.948289
OE	1.00712
OE	0.534547
OE	1.19273
OE	0.524101
OE	1.12039
OE	1.08109
OE	0.811972
OE	1.56313
OE	1.44606
WT	0.884979
WT	0.954237
WT	0.663468
WT	0.63948
WT	0.896489
WT	0.975772
WT	0.483774
WT	0.631654
WT	0.709658
WT	1.25431
WT	1.37791
WT	0.554388
WT	0.467235
WT	0.504485
WT	1.57662
WT	1.20846
WT	0.856094
WT	0.798934
WT	0.802755
WT	1.53451
WT	1.16312
KD	0.435511
KD	0.428918
KD	0.586543
KD	0.346654
KD	1.22642
KD	0.60501
KD	0.476823
KD	0.622953
KD	0.572324
KD	0.52831
KD	0.648787
KD	0.661717
KD	0.545157
KD	0.76671
KD	0.285729
KD	0.205889
KD	0.794169
KD	0.524209
KD	0.757727
OE	0.900381
OE	0.817816
OE	1.13463
OE	0.724768
OE	0.945856
OE	0.590128
OE	1.93
OE	0.290531
OE	1.7764
OE	0.753552
OE	0.570842
OE	2.6358
OE	0.314901
OE	2.282
OE	0.936607
OE	0.770262
OE	1.03645
OE	1.15744
OE	1.73256
OE	1.72801
OE	1.02536
OE	1.01038
OE	0.986325
OE	0.257332
OE	0.839598
OE	1.25455
OE	1.23427
OE	1.22723
OE	0.506746
OE	0.467542

## Sheet: Figure 2e
Fig 2e: Complex Rheology of WT chromosomes at 100mm/s stretch rate
Elastic Modulus K'
Lag time	Frequency	Chromosome1	Chromosome2	Chromosome3	Chromosome4	Chromosome5	Chromosome6	Chromosome7	Chromosome8	Chromosome9	Chromosome10	Chromosome11	Chromosome12	Chromosome13	Chromosome14
100	0.01	0.337103	0.315764	0.50167	0.110312	0.206949	0.0680369	0.118492	0.170123	0.191488	0.150047	0.124218	0.188537	0.218067	0.138748
80.4277	0.0124335	0.340944	0.319924	0.513057	0.111259	0.209003	0.0701584	0.120871	0.173837	0.200023	0.154796	0.130043	0.194585	0.222212	0.145913
64.6861	0.0154593	0.346595	0.326273	0.530896	0.112691	0.212173	0.073298	0.124476	0.179607	0.213507	0.161923	0.139156	0.203942	0.228483	0.157204
52.0255	0.0192213	0.354626	0.335838	0.55869	0.114825	0.217045	0.0777988	0.129838	0.188526	0.234715	0.17232	0.153276	0.218202	0.237805	0.174904
41.8429	0.0238989	0.365326	0.349834	0.600753	0.117927	0.224461	0.0838707	0.137513	0.202045	0.266933	0.186577	0.174277	0.238935	0.251174	0.201687
33.6533	0.0297148	0.377908	0.368974	0.658355	0.122228	0.235468	0.0911159	0.147629	0.221366	0.309705	0.203564	0.201477	0.265161	0.268977	0.237188
27.0665	0.036946	0.389361	0.39123	0.716923	0.127671	0.250802	0.097717	0.158802	0.24501	0.345135	0.217922	0.223905	0.287037	0.289238	0.267016
21.769	0.045937	0.395172	0.408274	0.740941	0.13336	0.268998	0.100522	0.16737	0.265117	0.338251	0.221199	0.220808	0.28662	0.305687	0.262369
17.5083	0.0571159	0.396061	0.40936	0.732204	0.137065	0.283195	0.0990694	0.170765	0.274117	0.300971	0.214746	0.197755	0.267465	0.311335	0.231392
14.0815	0.0710152	0.404143	0.401577	0.75148	0.136668	0.284625	0.100514	0.173248	0.283324	0.291202	0.218035	0.190798	0.263402	0.308912	0.222066
11.3254	0.088297	0.423273	0.413405	0.79874	0.134528	0.279545	0.109996	0.178051	0.30137	0.323958	0.242765	0.21283	0.291573	0.307758	0.249113
9.10876	0.109784	0.423517	0.445604	0.83116	0.137437	0.288681	0.112161	0.176329	0.287841	0.307696	0.248334	0.206015	0.294913	0.319258	0.237107
7.32597	0.136501	0.425711	0.44448	0.864348	0.143106	0.306793	0.113876	0.182871	0.288132	0.314059	0.254243	0.210868	0.311888	0.370015	0.240607
5.8921	0.169719	0.431408	0.470965	0.838583	0.140454	0.301261	0.11452	0.185906	0.331555	0.304709	0.246115	0.210735	0.326816	0.346675	0.234288
4.73888	0.21102	0.45684	0.484853	0.839075	0.144146	0.31711	0.116302	0.194097	0.36577	0.316032	0.250206	0.225448	0.355078	0.367563	0.244063
3.81137	0.262373	0.470281	0.510423	0.86814	0.145319	0.309798	0.121858	0.203774	0.374457	0.316797	0.260748	0.235747	0.361825	0.343412	0.244335
3.0654	0.326222	0.493142	0.50666	0.88017	0.149412	0.307573	0.124011	0.206057	0.401844	0.314969	0.260887	0.247854	0.348632	0.350608	0.243222
2.46543	0.405609	0.517275	0.513841	0.829849	0.151386	0.305774	0.12284	0.207488	0.421132	0.314073	0.260198	0.263652	0.339178	0.360775	0.241896
1.98288	0.504316	0.544326	0.530706	0.921979	0.155819	0.30165	0.124135	0.212981	0.450463	0.320491	0.267641	0.28455	0.362131	0.359021	0.247487
1.59479	0.627043	0.536937	0.542838	1.14934	0.160048	0.314725	0.124197	0.22021	0.456771	0.323358	0.27635	0.288817	0.381777	0.384341	0.250233
1.28265	0.779636	0.521206	0.518276	1.13105	0.161056	0.319564	0.130234	0.217213	0.404072	0.331015	0.294076	0.27677	0.391587	0.400633	0.256707
1.03161	0.969363	0.526548	0.518575	1.32459	0.160007	0.327873	0.13784	0.215685	0.357716	0.34287	0.3089	0.263732	0.42968	0.375455	0.267331
0.829696	1.20526	0.546482	0.524316	1.60508	0.15981	0.337629	0.142146	0.215552	0.365809	0.360443	0.315062	0.272927	0.462875	0.375974	0.281913
0.667305	1.49857	0.522522	0.535069	1.23814	0.163292	0.346702	0.150036	0.233544	0.407165	0.384589	0.308714	0.284164	0.478315	0.38366	0.301831
0.536698	1.86325	0.522438	0.545826	1.01795	0.163549	0.339718	0.156002	0.24351	0.484701	0.407921	0.301882	0.27372	0.467501	0.373729	0.32112
0.431653	2.31667	0.50923	0.574905	0.933481	0.161045	0.331489	0.159403	0.237235	0.457439	0.421718	0.307173	0.288289	0.445948	0.449214	0.331558
0.347169	2.88044	0.51702	0.583097	1.13079	0.161554	0.331408	0.159185	0.233384	0.453286	0.409905	0.309692	0.290844	0.459528	0.367905	0.32224
0.27922	3.58141	0.518352	0.585362	1.34085	0.164081	0.33834	0.155434	0.241145	0.431345	0.389241	0.299343	0.297871	0.49259	0.415103	0.304837
0.22457	4.45296	0.534899	0.579262	1.05469	0.164929	0.33042	0.156325	0.24401	0.433075	0.391588	0.305517	0.313434	0.488521	0.441405	0.3072
0.180616	5.5366	0.538514	0.571232	1.29049	0.166892	0.332964	0.150938	0.24342	0.451779	0.408409	0.303162	0.336735	0.536255	0.456881	0.321545
0.145265	6.88395	0.536065	0.582764	1.27766	0.169012	0.329583	0.15034	0.251917	0.481638	0.391102	0.306574	0.360424	0.551905	0.484561	0.308252
0.116834	8.55919	0.5414	0.579479	1.25933	0.171475	0.33554	0.155984	0.250623	0.487296	0.402706	0.317459	0.377866	0.573448	0.438219	0.318339
0.0939665	10.6421	0.532969	0.56876	1.19989	0.173585	0.344224	0.15746	0.249491	0.483846	0.391391	0.325675	0.376758	0.569304	0.429399	0.310535
0.075575	13.2319	0.535772	0.569013	1.12491	0.175368	0.354688	0.159377	0.249525	0.494591	0.390179	0.321463	0.353754	0.553304	0.466338	0.31136
0.0607832	16.4519	0.542961	0.571493	1.14277	0.178365	0.362258	0.157389	0.253282	0.503419	0.38845	0.314921	0.341175	0.549811	0.456028	0.313256
0.0488865	20.4555	0.549956	0.570032	1.19714	0.183273	0.358918	0.158327	0.25454	0.524378	0.382443	0.316737	0.357152	0.574189	0.45361	0.313607
0.0393183	25.4335	0.574506	0.576792	1.08649	0.184886	0.360765	0.157835	0.257714	0.516746	0.374708	0.322073	0.34764	0.568951	0.41407	0.314976
0.0316228	31.6228	0.631613	0.59078	1.01232	0.185568	0.359492	0.158785	0.262431	0.513585	0.363098	0.321947	0.336427	0.58039	0.419999	0.318412
0.0254335	39.3183	0.766655	0.60186	0.856894	0.18784	0.35738	0.162217	0.270047	0.482151	0.341508	0.330933	0.32319	0.581529	0.47187	0.320247
0.0204555	48.8865	0.880686	0.607552	0.537514	0.197659	0.347053	0.168323	0.278528	0.427148	0.31074	0.339995	0.308918	0.599683	0.404448	0.328326
0.0164519	60.7832	0.800768	0.609771	-0.00964874	0.203773	0.366038	0.177398	0.28565	0.39067	0.255819	0.357683	0.272887	0.603623	0.367825	0.338683
0.0132319	75.575	0.653625	0.590893	-1.25446	0.212871	0.407512	0.194669	0.290155	0.324988	0.164655	0.370335	0.213737	0.598485	0.38884	0.365434
0.0106421	93.9665	1.08195	0.679137	-4.69871	0.26038	0.572844	0.226216	0.299536	0.228829	-0.0020902	0.383312	0.0970503	0.600926	0.226442	0.432228
0.00855919	116.834	1.34858	1.11163	7.56127	0.560424	0.817873	0.295878	0.316411	0.00689281	-0.363488	0.423491	-0.138626	0.610707	0.16188	0.652185
0.00688395	145.265	1.42345	1.14418	4.04243	0.599333	1.32946	0.427526	0.330869	0.0765262	-1.2732	0.560788	-1.1038	0.639297	-0.203367	1.03606
0.0055366	180.616	0.713979	0.924651	0.969894	0.492402	1.90651	0.485476	0.347701	1.6948	8.61204	0.773544	4.41989	0.672887	-0.58487	0.830831
0.00445296	224.57	3.70069	1.07578	8.54924	0.521973	1.31611	0.624812	0.368608	1.63093	2.24795	0.826931	1.32049	0.792635	-1.11666	0.665211
0.00358141	279.22	3.79198	4.17761	-5.49757	0.887841	2.15607	0.501856	0.414126	2.04489	0.117029	0.68362	0.757364	1.14099	-2.123	0.746655
0.00288044	347.169	4.71647	3.30595	6.76128	0.639519	1.6427	0.459761	0.549607	3.22358	-11.0594	0.691572	3.95176	1.89469	0.659369	0.878871
0.00231667	431.653	5.14242	2.58355	21.952	0.782088	1.5952	0.584845	0.638621	5.43438	1.08866	0.912485	1.64358	1.60483	-1.72996	0.729055
0.00186325	536.698	6.56742	5.0687	18.9893	0.865934	1.63602	0.520607	0.646926	1.95662	4.46186	0.762517	4.17992	1.24866	-4.46186	0.842834
0.00149857	667.305	4.79247	3.58117	19.4525	0.799271	1.80144	0.582186	0.625366	2.32762	-1.78737	0.83858	2.26919	1.33425	-0.466497	0.838265
0.00120526	829.696	5.02877	4.49419	36.7388	0.786037	1.99008	0.525191	0.622767	1.43544	-0.310457	0.710739	2.29297	1.64922	-7.12347	0.802462
0.000969363	1031.61	4.82549	3.72335	22.882	0.71556	1.96769	0.512235	0.567216	0.369903	2.11335	0.730007	2.48706	1.31265	-2.67652	0.820867
0.000779636	1282.65	4.99278	4.25117	34.0415	0.728585	1.8296	0.535729	0.654347	8.48436	6.35416	0.869539	3.21153	1.53794	-4.54017	0.795386
0.000627043	1594.79	4.93765	4.0696	28.6414	0.770472	1.64934	0.550981	0.590748	4.97339	6.05783	0.92106	3.4287	1.42461	15.5606	0.787542
0.000504316	1982.88	5.28091	5.00264	32.1417	0.763176	1.85124	0.561615	0.593591	9.79171	6.989	0.862088	5.75562	1.36002	-4.0154	0.831314
0.000405609	2465.43	4.92291	4.70615	34.2621	0.717719	1.9423	0.566507	0.574978	6.45379	6.93557	0.773253	5.91159	1.41938	-12.6673	0.830303
0.000326222	3065.4	4.98345	4.06972	38.7808	0.714495	2.03661	0.5662	0.60943	6.86874	7.16832	0.774558	4.40553	1.44174	-4.60442	0.81481
0.000262373	3811.37	4.93621	3.73291	32.2717	0.72471	1.90927	0.564172	0.646832	4.76161	7.20778	0.799834	4.87181	1.42318	-3.4675	0.836593
0.00021102	4738.88	4.66448	3.39453	34.3348	0.714444	1.73027	0.559562	0.632519	2.48771	8.73344	0.768417	4.85936	1.49062	3.72463	0.830973
0.000169719	5892.1	4.55908	3.35904	36.7329	0.726051	1.75782	0.556416	0.636051	21.9871	16.631	0.80679	4.90308	1.50578	-4.94621	0.846056
0.000136501	7325.97	4.54193	3.56121	36.6759	0.720481	1.84449	0.565329	0.605507	15.1522	22.9707	0.816644	5.47314	1.48859	-4.63239	0.856853
0.000109784	9108.76	4.58377	3.6688	36.696	0.752302	1.86533	0.558342	0.557921	56.6878	46.6513	0.825128	5.32076	1.54602	-14.6333	0.855525
8.8297e-05	11325.4	4.64417	3.90711	38.4526	0.777507	1.92925	0.565417	0.558637	22.8858	32.0597	0.77088	5.45349	1.53302	-9.63837	0.846452
7.10152e-05	14081.5	4.73708	3.71072	37.9791	0.792088	1.92215	0.562883	0.583721	11.3446	23.1052	0.743395	5.34144	1.53854	-7.2368	0.837893
5.71159e-05	17508.3	5.02602	3.73999	38.8679	0.775207	1.98681	0.5739	0.587616	-13.0871	32.7676	0.751215	5.65806	1.52027	-9.28377	0.847746
4.5937e-05	21769	5.56252	3.83804	37.8268	0.758788	1.94469	0.592	0.601325	9.58101	27.4069	0.778553	5.78726	1.50891	-12.0965	0.844749
3.6946e-05	27066.5	6.49571	3.77456	38.0551	0.733519	1.91993	0.607321	0.611996	10.3208	26.8839	0.759637	5.9688	1.51619	-7.47588	0.845142
2.97148e-05	33653.3	7.11098	3.79977	37.7166	0.744089	1.99429	0.604162	0.612448	2.46035	27.2761	0.753198	5.92147	1.48885	0.27049	0.843523
2.38989e-05	41842.9	7.32734	3.87686	38.1352	0.752712	2.08379	0.597622	0.612316	-44.916	33.2207	0.741711	5.84743	1.48306	-5.61508	0.844596
1.92213e-05	52025.5	6.74502	3.91844	37.8502	0.74945	2.05491	0.595679	0.612214	-16.0772	30.6727	0.749886	5.73477	1.46871	-4.91663	0.84546
1.54593e-05	64686.1	6.78051	4.00674	38.0046	0.763671	1.99523	0.58814	0.612225	5.91054	29.6173	0.752841	5.86322	1.46527	-11.6453	0.843623
1.24335e-05	80427.7	7.36963	4.02648	37.928	0.762686	1.9172	0.573668	0.60619	9.64909	29.7954	0.753171	5.82526	1.46496	-4.91858	0.842796
1e-05	100000	6.56154	4.02062	38.0232	0.765634	1.89207	0.579601	0.616371	13.6197	28.9252	0.749474	5.78488	1.47127	-19.1906	0.843405
Viscous Modulus K''
Lag time	Frequency	Chromosome1	Chromosome2	Chromosome3	Chromosome4	Chromosome5	Chromosome6	Chromosome7	Chromosome8	Chromosome9	Chromosome10	Chromosome11	Chromosome12	Chromosome13	Chromosome14
100	0.01	0.0303566	0.0383272	0.102559	0.00893715	0.0228215	0.0153848	0.0203973	0.0391597	0.0588964	0.0339037	0.0409956	0.0451696	0.0356193	0.0493451
80.4277	0.0124335	0.0366928	0.0468852	0.125902	0.0109301	0.028104	0.0185671	0.0248771	0.0481796	0.0719811	0.0410011	0.0500018	0.0550323	0.0434411	0.0602748
64.6861	0.0154593	0.0436331	0.0567773	0.153087	0.013241	0.0344088	0.0220144	0.0299827	0.0588544	0.0867557	0.048716	0.0600964	0.0660739	0.0523651	0.0725924
52.0255	0.0192213	0.0505456	0.0675773	0.18271	0.0157976	0.0417131	0.025352	0.0354186	0.0709644	0.101587	0.0561368	0.0701444	0.0771494	0.061901	0.0849311
41.8429	0.0238989	0.0561653	0.0780136	0.209917	0.0183828	0.0496973	0.0278133	0.0404208	0.0834884	0.111508	0.0612658	0.0769174	0.0851853	0.070777	0.0931974
33.6533	0.0297148	0.0586032	0.0852472	0.222964	0.0205205	0.0573616	0.0281786	0.0434867	0.0937189	0.10487	0.060769	0.0733277	0.0838829	0.0764457	0.0878913
27.0665	0.036946	0.0565493	0.084641	0.205707	0.021367	0.062372	0.0253912	0.0426401	0.0968187	0.0676167	0.0519896	0.051377	0.0666884	0.0752555	0.0574323
21.769	0.045937	0.0526527	0.0734531	0.167994	0.0198779	0.0607239	0.0207184	0.0376088	0.0901388	0.0175729	0.0397418	0.0215216	0.0426994	0.0655012	0.0155624
17.5083	0.0571159	0.0549608	0.0611265	0.161854	0.0159143	0.04982	0.0193809	0.032676	0.0830272	0.00661071	0.0383968	0.0153308	0.0402886	0.0532459	0.00517183
14.0815	0.0710152	0.0655122	0.067347	0.19122	0.0122173	0.0372812	0.0242404	0.0318207	0.0858289	0.0345231	0.0524388	0.0356252	0.0653246	0.049216	0.0280931
11.3254	0.088297	0.0653143	0.0902187	0.191899	0.0132221	0.0380411	0.025281	0.0296306	0.0786399	0.036129	0.0554067	0.0417942	0.0787065	0.0561066	0.0309331
9.10876	0.109784	0.056249	0.0887066	0.192861	0.0173011	0.0482023	0.0184864	0.028228	0.068606	0.00927444	0.0372674	0.0272453	0.0679011	0.0758413	0.00748351
7.32597	0.136501	0.0683954	0.0822837	0.132382	0.0148274	0.0387228	0.0210012	0.0354341	0.108356	0.0329935	0.0382538	0.048175	0.0929617	0.0679702	0.0277145
5.8921	0.169719	0.0791765	0.0953283	0.171759	0.0134974	0.0326313	0.0159807	0.0308039	0.12392	0.0176983	0.0265049	0.0422806	0.081254	0.0336615	0.0139708
4.73888	0.21102	0.0869404	0.0958846	0.169892	0.0164493	0.0301202	0.018823	0.0374024	0.0957586	0.0178029	0.0325619	0.0493794	0.072844	0.0333075	0.0151667
3.81137	0.262373	0.0863985	0.0715813	0.192313	0.018508	0.023284	0.0211929	0.0296202	0.113505	0.0219074	0.0361561	0.0572314	0.0577905	0.0207369	0.0188443
3.0654	0.326222	0.0979963	0.0561051	0.193113	0.0167059	0.0197802	0.0175081	0.0290666	0.0912048	0.0299254	0.0308775	0.0646434	0.0558262	0.0558523	0.0245982
2.46543	0.405609	0.0892884	0.0617834	0.247478	0.0172057	0.0169793	0.0190741	0.0287267	0.0834361	0.0382211	0.0417266	0.0662471	0.076597	0.0500461	0.0318063
1.98288	0.504316	0.0629699	0.0683999	0.432602	0.0174196	0.0262623	0.017857	0.0312996	0.066544	0.0450407	0.0406105	0.0559744	0.100829	0.0540308	0.0372702
1.59479	0.627043	0.0345442	0.0353945	0.427838	0.01588	0.0354511	0.02265	0.0255221	0.0206654	0.0481282	0.0472061	0.0317246	0.0927514	0.0622033	0.0394818
1.28265	0.779636	0.0350682	0.035485	0.331986	0.0120129	0.034487	0.0288389	0.0200584	0.0138559	0.0599726	0.0531495	0.0212905	0.114973	0.0312653	0.0487473
1.03161	0.969363	0.051056	0.0426014	0.496915	0.0109014	0.0381504	0.0281035	0.023626	0.0296894	0.0686568	0.0403849	0.0300178	0.108891	0.0246095	0.0554094
0.829696	1.20526	0.0349338	0.0668244	0.0739054	0.0129517	0.0335065	0.0286439	0.0321619	0.0723609	0.078453	0.0262584	0.0476419	0.108117	0.0443881	0.0626523
0.667305	1.49857	0.0247925	0.0680566	0.161371	0.014321	0.0267965	0.0266287	0.0363662	0.112374	0.0804392	0.0134075	0.0400499	0.0816918	0.0391251	0.063123
0.536698	1.86325	0.0413268	0.0805915	0.0554438	0.0113137	0.0178272	0.0254704	0.0211423	0.104635	0.0691561	0.0190001	0.0496555	0.0554736	0.0737783	0.0519952
0.431653	2.31667	0.0578307	0.0764221	0.150692	0.0143078	0.0217323	0.0193158	0.0163872	0.0296934	0.0451269	0.0228829	0.0555416	0.068503	0.0586934	0.0315703
0.347169	2.88044	0.068175	0.0719526	0.379215	0.0163911	0.0322062	0.0133329	0.0184818	0.0601724	0.0230098	0.0125398	0.0717651	0.102517	0.0553397	0.0127315
0.27922	3.58141	0.0858619	0.0627508	0.0972031	0.0212824	0.0364228	0.0129054	0.024129	0.0609496	0.0294161	0.0192765	0.0830559	0.096338	0.072429	0.0167447
0.22457	4.45296	0.107813	0.0598253	0.209493	0.0242401	0.0393551	0.0123996	0.0249784	0.10972	0.0522165	0.020442	0.09419	0.103663	0.0798942	0.0334446
0.180616	5.5366	0.12214	0.0742336	0.336718	0.0295174	0.0534046	0.0130351	0.0237889	0.102205	0.0484432	0.0299389	0.104057	0.115938	0.0985627	0.0279856
0.145265	6.88395	0.141257	0.089483	0.317138	0.0327241	0.066501	0.0243658	0.0243545	0.12013	0.0509683	0.0401795	0.105534	0.116891	0.0533753	0.0269416
0.116834	8.55919	0.174254	0.0914892	0.386414	0.0382373	0.0839611	0.0254508	0.0252348	0.111329	0.0675069	0.0413755	0.0901013	0.0851106	0.0643823	0.0364275
0.0939665	10.6421	0.210181	0.118561	0.448477	0.045563	0.104469	0.0283953	0.0244416	0.165165	0.0804194	0.0380986	0.072515	0.0566876	0.117471	0.0434956
0.075575	13.2319	0.267956	0.145845	0.532677	0.0535904	0.121237	0.0336287	0.0288706	0.184332	0.0927251	0.0374721	0.0789441	0.0559409	0.11554	0.0477132
0.0607832	16.4519	0.341557	0.191176	0.727286	0.0646876	0.136539	0.0406799	0.0338515	0.200694	0.114812	0.0473683	0.111503	0.0870232	0.112695	0.0589552
0.0488865	20.4555	0.424396	0.238755	0.762685	0.0757198	0.162157	0.0474233	0.0379268	0.217115	0.144202	0.0601657	0.138604	0.0955433	0.136088	0.0751188
0.0393183	25.4335	0.54781	0.301013	0.984727	0.0878886	0.19987	0.0597965	0.0480211	0.251575	0.175699	0.0777848	0.148265	0.0906229	0.194869	0.0910431
0.0316228	31.6228	0.692352	0.369471	1.17643	0.107874	0.246013	0.0731654	0.0536326	0.305155	0.220601	0.0904477	0.200011	0.126867	0.220285	0.11525
0.0254335	39.3183	0.821967	0.451634	1.46694	0.13534	0.301137	0.0935493	0.0652106	0.359091	0.271897	0.11511	0.232643	0.132172	0.28846	0.143508
0.0204555	48.8865	0.831551	0.555159	1.88958	0.169029	0.399917	0.118259	0.0733499	0.450527	0.3408	0.139753	0.297529	0.144612	0.300239	0.183177
0.0164519	60.7832	0.89012	0.682507	2.44138	0.208358	0.527022	0.148575	0.08144	0.603761	0.425689	0.165686	0.380754	0.169183	0.399861	0.236787
0.0132319	75.575	1.24164	0.897593	3.27006	0.280969	0.709674	0.188992	0.0935898	0.792793	0.537592	0.194224	0.491665	0.200393	0.455443	0.314579
0.0106421	93.9665	1.96772	1.27302	6.35671	0.40758	0.967217	0.242978	0.112411	1.03697	0.683679	0.247044	0.672731	0.25524	0.519458	0.429142
0.00855919	116.834	1.60111	1.46346	13.268	0.495379	1.16116	0.304481	0.129444	1.54535	0.902595	0.329717	1.00543	0.329503	0.652095	0.56527
0.00688395	145.265	2.1421	1.44578	7.47749	0.206189	1.4413	0.309647	0.144605	2.79516	1.27909	0.434109	2.42467	0.420319	0.704195	0.330973
0.0055366	180.616	2.69059	1.77686	12.9535	0.228732	0.490786	0.25769	0.172486	2.98354	1.25499	0.374107	0.886695	0.552692	0.901994	0.00482676
0.00445296	224.57	5.63033	4.20719	9.71081	0.436534	0.594628	0.181762	0.20075	2.65169	1.18929	0.133672	0.617793	0.755345	0.922629	0.0917344
0.00358141	279.22	2.40934	0.909573	25.881	0.170445	0.736745	0.0405694	0.262886	3.89019	2.18643	0.125404	1.51838	1.02607	3.26335	0.240918
0.00288044	347.169	1.62105	1.58724	8.53286	0.204953	0.189782	0.157681	0.28355	3.06252	35.171	0.237295	2.03581	0.712197	1.53013	0.0358985
0.00231667	431.653	3.88891	1.64166	9.07871	0.0819801	0.671646	0.0636775	0.202253	2.25695	4.86392	0.162892	1.09028	0.0223712	2.31339	0.112947
0.00186325	536.698	1.23797	1.60528	22.2219	0.189831	0.232782	0.0407961	0.0988185	2.04312	33.0379	0.0522702	1.58492	0.10745	1.44241	0.0159759
0.00149857	667.305	0.804768	0.289516	15.7178	0.0876466	0.252849	0.079616	0.0881007	2.95052	7.81184	0.0508939	2.82343	0.378719	1.60346	0.0998254
0.00120526	829.696	0.0520541	1.28288	9.86854	0.0688568	0.269924	0.065517	0.0406524	6.31597	7.65473	0.0938594	2.35768	0.0858664	3.88638	0.083413
0.000969363	1031.61	0.957902	1.19831	15.8853	0.0256424	0.185748	0.0497099	0.0556308	9.39537	6.79366	0.13464	2.54451	0.112488	0.740716	0.0770259
0.000779636	1282.65	0.4856	0.657192	9.90819	0.0431971	0.0775082	0.0596471	0.0760632	3.10609	3.03324	0.16622	1.67402	0.0395998	3.57341	0.0379163
0.000627043	1594.79	0.719623	0.488192	11.5597	0.0171259	0.107512	0.0419153	0.00837039	5.65294	2.56025	0.0499527	1.68583	0.161076	7.76691	0.0429945
0.000504316	1982.88	-0.0335078	0.144391	5.18443	0.0247876	0.182802	0.0211457	0.0237017	11.1068	13.1117	0.0931547	2.97776	0.127761	0.600166	0.0412134
0.000405609	2465.43	0.225886	0.447832	10.1883	0.0230505	0.174492	0.032915	0.0247435	5.51361	12.5225	0.0242045	1.70199	0.136702	7.20863	0.0439762
0.000326222	3065.4	0.378748	0.638923	7.06852	0.00901377	0.0204851	0.00648072	0.0294249	6.87925	6.89323	0.0288787	0.810936	0.126006	1.44942	0.0381049
0.000262373	3811.37	0.0520908	0.745475	4.74303	0.00470974	0.10054	0.0117366	0.0185425	6.7722	13.6019	0.00566546	1.48743	0.10011	4.69098	0.0440896
0.00021102	4738.88	0.269906	0.281551	3.69373	0.0124963	0.0173289	0.00578078	0.00394885	13.6375	10.1908	0.020965	1.16378	0.087693	9.17477	0.0382514
0.000169719	5892.1	0.313722	0.0671894	3.42499	0.0258691	0.0804685	0.0165147	0.0289184	37.7831	16.1507	0.0283013	0.387241	0.11052	5.60865	0.0229185
0.000136501	7325.97	0.361027	0.0935975	1.74976	0.0412532	0.168096	0.0105302	0.0468396	9.31688	31.249	0.0209477	0.969935	0.0607458	1.24232	0.0194212
0.000109784	9108.76	0.653881	0.277566	3.75399	0.0596969	0.0618609	0.0135541	0.0323896	4.96898	13.8253	0.0606958	0.752052	0.0624583	9.53617	0.00821262
8.8297e-05	11325.4	0.834788	0.044428	0.568221	0.0430188	0.117754	0.0214506	0.00577996	3.37053	0.312352	0.0771755	0.565774	0.0357837	-0.761209	0.00316741
7.10152e-05	14081.5	1.11782	0.0291667	1.21606	0.00832282	0.091085	0.0316942	0.022147	9.09962	10.3156	0.035273	0.802681	0.0132426	4.81235	0.0106322
5.71159e-05	17508.3	1.55162	0.218577	0.878389	0.00907094	0.054391	0.0339311	0.0142892	21.5706	9.65606	0.0204813	0.795619	0.0136681	6.32474	0.0092865
4.5937e-05	21769	1.93136	0.0536841	0.551142	0.0226769	0.0440071	0.0329618	0.0327698	20.5253	1.81025	0.0101596	0.659035	0.00773702	3.14937	0.000610556
3.6946e-05	27066.5	2.01011	0.19667	0.708849	0.00386232	0.0779226	0.0183579	0.0222337	1.58367	6.73744	0.0268412	0.422138	0.0121836	0.22231	0.00489047
2.97148e-05	33653.3	1.35203	0.142202	0.77657	0.00970225	0.10232	0.00324125	0.00215345	14.0398	2.96373	0.0314834	0.221432	0.0342444	15.8141	0.00103971
2.38989e-05	41842.9	0.588219	0.125399	0.372006	0.00603766	0.0491225	0.00276725	0.0135572	17.338	2.23147	0.0033899	0.132744	0.0234933	6.84717	0.000250521
1.92213e-05	52025.5	0.135913	0.176993	0.736256	0.0187587	0.05156	0.0077632	0.00572593	26.2042	2.67267	0.0110847	0.108083	0.031914	7.11884	0.0017243
1.54593e-05	64686.1	0.526004	0.0933482	0.648582	0.00900872	0.112961	0.0117749	0.00323413	9.42431	1.33464	0.00160902	0.172869	0.0182902	2.14349	0.000718054
1.24335e-05	80427.7	0.194299	0.0255298	0.307674	0.0166668	0.0657162	0.0104736	0.00131487	0.733927	1.24472	0.00762564	0.0105719	0.00304762	4.72246	0.00103198
1e-05	100000	0.597893	0.0222653	0.0883555	0.0225777	0.0484352	0.000134644	0.000737598	8.69463	1.27031	0.0132217	0.103603	0.00239838	4.62984	0.00113367

## Sheet: Figure 2f
Fig 2e: Complex Rheology of WT chromosomes at 0.2 mm/s stretch rate
Elastic Modulus K'
Lag time	Frequency	Chromosome1	Chromosome2	Chromosome3	Chromosome4	Chromosome5	Chromosome6	Chromosome7	Chromosome8	Chromosome9	Chromosome10	Chromosome11	Chromosome12	Chromosome13	Chromosome14	Chromosome15
100	0.01	0.0814025	0.143186	0.155291	0.244083	0.0393812	0.165551	0.08381	0.361781	0.164609	0.124106	0.0519224	0.100564	0.0580687	0.103422	0.161626
80.4277	0.0124335	0.0824441	0.145744	0.158838	0.249006	0.0403846	0.16803	0.0857094	0.369919	0.167549	0.126802	0.0532099	0.102349	0.0594856	0.105102	0.164748
64.6861	0.0154593	0.0839653	0.149629	0.164246	0.25649	0.0418647	0.171669	0.0885492	0.382406	0.1719	0.130826	0.0550997	0.104957	0.0615556	0.107536	0.169343
52.0255	0.0192213	0.0861103	0.155451	0.172376	0.267686	0.043983	0.17684	0.0926947	0.401335	0.178148	0.136688	0.0577845	0.108641	0.0644781	0.110925	0.175898
41.8429	0.0238989	0.0889601	0.163958	0.184212	0.283874	0.0468569	0.183778	0.0984794	0.429165	0.186642	0.144847	0.0613888	0.113552	0.0683747	0.115332	0.184754
33.6533	0.0297148	0.0923618	0.175756	0.200213	0.305536	0.0503869	0.192158	0.105858	0.466957	0.197015	0.15523	0.0657504	0.119457	0.0730712	0.120379	0.19558
27.0665	0.036946	0.095652	0.190389	0.218302	0.329566	0.0539347	0.200331	0.113623	0.508448	0.207042	0.166156	0.0700374	0.125269	0.07774	0.124781	0.206412
21.769	0.045937	0.0975316	0.204443	0.231051	0.345211	0.0561178	0.204873	0.118672	0.531424	0.211856	0.173313	0.0725302	0.128803	0.0807108	0.126152	0.212992
17.5083	0.0571159	0.0969471	0.210931	0.23006	0.33965	0.0557522	0.202845	0.118016	0.513268	0.207361	0.172449	0.0717793	0.128205	0.0805344	0.122552	0.211471
14.0815	0.0710152	0.0954052	0.207044	0.222536	0.322173	0.0544571	0.19814	0.114967	0.47947	0.199307	0.168082	0.0698004	0.126073	0.0791106	0.116696	0.20656
11.3254	0.088297	0.0969263	0.2052	0.229799	0.324948	0.0566582	0.201842	0.118975	0.487085	0.202601	0.173679	0.0721335	0.129879	0.0820127	0.116501	0.212423
9.10876	0.109784	0.0997215	0.219436	0.246748	0.347984	0.0609775	0.210629	0.127203	0.52659	0.213831	0.184663	0.0767774	0.136814	0.0866186	0.120466	0.224481
7.32597	0.136501	0.0975931	0.225059	0.236457	0.336869	0.0605885	0.207661	0.124196	0.511163	0.211652	0.178922	0.0753299	0.135466	0.0839907	0.117846	0.220303
5.8921	0.169719	0.0991949	0.219658	0.245371	0.350359	0.0644176	0.214992	0.129854	0.548942	0.223663	0.185589	0.0790554	0.141139	0.0866469	0.121858	0.229132
4.73888	0.21102	0.0990399	0.229079	0.244934	0.346233	0.0656443	0.215895	0.13052	0.541254	0.224605	0.186755	0.0798267	0.143551	0.0877488	0.119504	0.230782
3.81137	0.262373	0.100198	0.244838	0.251754	0.355066	0.0671771	0.219301	0.132818	0.543881	0.228227	0.19267	0.0817599	0.148172	0.0912111	0.119356	0.235727
3.0654	0.326222	0.100182	0.255222	0.249868	0.356875	0.0662837	0.21927	0.130416	0.540095	0.229718	0.193542	0.0816881	0.149758	0.0924581	0.120409	0.234439
2.46543	0.405609	0.101341	0.27019	0.254565	0.358511	0.066555	0.220776	0.130734	0.534743	0.230733	0.199253	0.083139	0.154056	0.0963327	0.119811	0.237225
1.98288	0.504316	0.102299	0.282168	0.259726	0.367236	0.0693408	0.224498	0.133758	0.550702	0.236938	0.20426	0.0862562	0.159321	0.0988839	0.121248	0.243463
1.59479	0.627043	0.102123	0.287773	0.258624	0.367085	0.0706117	0.223334	0.134124	0.555028	0.235648	0.202982	0.0876743	0.159103	0.0982157	0.121054	0.245407
1.28265	0.779636	0.101928	0.271564	0.256746	0.364461	0.0705294	0.219507	0.133462	0.558529	0.229874	0.198999	0.0882431	0.154917	0.09596	0.121392	0.245063
1.03161	0.969363	0.101715	0.251376	0.256345	0.363564	0.0724432	0.21797	0.134562	0.569548	0.227903	0.196282	0.0899267	0.153294	0.0945096	0.121211	0.248405
0.829696	1.20526	0.102217	0.250379	0.260037	0.366901	0.074465	0.219919	0.135396	0.580137	0.231381	0.198545	0.091782	0.156047	0.0966318	0.121469	0.254343
0.667305	1.49857	0.101954	0.262584	0.262198	0.367381	0.0755281	0.220379	0.134978	0.588036	0.232372	0.196403	0.0910234	0.15442	0.0965427	0.12104	0.257882
0.536698	1.86325	0.101442	0.256605	0.264716	0.366976	0.0769475	0.221771	0.134522	0.601958	0.23525	0.193545	0.0890886	0.152024	0.0959227	0.120927	0.261224
0.431653	2.31667	0.101368	0.273236	0.268327	0.37227	0.0807315	0.223573	0.13471	0.615383	0.238121	0.192839	0.0886591	0.151719	0.096541	0.120728	0.266364
0.347169	2.88044	0.101698	0.265888	0.269167	0.375951	0.0877029	0.223791	0.135212	0.629482	0.238718	0.19398	0.0903529	0.15297	0.0974189	0.120809	0.271077
0.27922	3.58141	0.10152	0.264254	0.265137	0.380717	0.0958432	0.223369	0.134084	0.625164	0.23794	0.194817	0.0892948	0.153214	0.0972374	0.120627	0.268203
0.22457	4.45296	0.101734	0.269753	0.260517	0.387654	0.106688	0.222581	0.133672	0.616678	0.236095	0.197865	0.0893929	0.154929	0.0974659	0.120559	0.264271
0.180616	5.5366	0.101704	0.267293	0.258687	0.392797	0.115504	0.22207	0.132965	0.615078	0.23577	0.199062	0.0889973	0.1552	0.0976696	0.120562	0.263646
0.145265	6.88395	0.101648	0.271522	0.260904	0.394345	0.116802	0.221599	0.133041	0.621269	0.236665	0.198629	0.0898551	0.154758	0.0981368	0.120966	0.2685
0.116834	8.55919	0.101706	0.270816	0.260115	0.389096	0.105932	0.219391	0.132585	0.600094	0.234759	0.200085	0.0903271	0.154959	0.0984171	0.121652	0.265215
0.0939665	10.6421	0.101647	0.269226	0.263052	0.380606	0.0919455	0.218029	0.132628	0.590955	0.234838	0.199452	0.0909925	0.154051	0.0987244	0.122468	0.266735
0.075575	13.2319	0.101836	0.266453	0.261593	0.379621	0.0905376	0.217313	0.132229	0.581613	0.233973	0.200795	0.0910585	0.154856	0.0991131	0.12281	0.264839
0.0607832	16.4519	0.102173	0.268391	0.260941	0.383904	0.0968623	0.218799	0.132407	0.590882	0.23457	0.20036	0.0908988	0.155768	0.0992258	0.122413	0.266339
0.0488865	20.4555	0.10258	0.267079	0.261107	0.380181	0.0916194	0.220886	0.133193	0.6002	0.234518	0.197295	0.0904312	0.155742	0.0983757	0.121727	0.266112
0.0393183	25.4335	0.103116	0.267858	0.258978	0.384693	0.0999873	0.224547	0.133917	0.619122	0.235245	0.195495	0.089435	0.156668	0.0976471	0.120554	0.266023
0.0316228	31.6228	0.103427	0.266907	0.259621	0.379819	0.0937715	0.225133	0.134725	0.617799	0.235599	0.195478	0.0897279	0.156394	0.0975417	0.120604	0.266635
0.0254335	39.3183	0.103495	0.268329	0.258991	0.377317	0.0922702	0.22447	0.13553	0.609732	0.236001	0.198024	0.0900978	0.155603	0.0975162	0.120947	0.266306
0.0204555	48.8865	0.103368	0.26939	0.257618	0.37624	0.0964159	0.224625	0.136925	0.608294	0.237097	0.201116	0.0900621	0.154204	0.0969478	0.120779	0.26538
0.0164519	60.7832	0.103041	0.270949	0.257392	0.372186	0.0947277	0.222325	0.137794	0.595119	0.237442	0.205425	0.0908227	0.152659	0.0971319	0.121562	0.265135
0.0132319	75.575	0.103098	0.271494	0.256475	0.373294	0.0965555	0.223221	0.138369	0.60168	0.236907	0.204952	0.0905524	0.153039	0.09691	0.121226	0.264326
0.0106421	93.9665	0.102674	0.271006	0.257021	0.375812	0.0963438	0.222413	0.137481	0.606686	0.234912	0.202944	0.0903894	0.154082	0.0973363	0.121323	0.263452
0.00855919	116.834	0.101696	0.270594	0.258375	0.382167	0.0974102	0.219532	0.135221	0.608289	0.231775	0.20079	0.0905626	0.155722	0.0985241	0.121951	0.262566
0.00688395	145.265	0.101215	0.269181	0.259441	0.387008	0.0961364	0.218346	0.133444	0.614581	0.229251	0.197664	0.0904763	0.157766	0.0993515	0.122234	0.261879
0.0055366	180.616	0.101287	0.269978	0.259062	0.38657	0.0969809	0.218628	0.133606	0.615907	0.230287	0.199341	0.090567	0.157796	0.0993689	0.122347	0.262233
0.00445296	224.57	0.101744	0.271384	0.259366	0.385321	0.0969828	0.219587	0.132907	0.61591	0.232831	0.200756	0.0906517	0.158202	0.0994828	0.122431	0.264108
0.00358141	279.22	0.102743	0.271614	0.25978	0.383829	0.097018	0.222306	0.132328	0.618744	0.237358	0.202031	0.0905847	0.1586	0.0992	0.122124	0.26721
0.00288044	347.169	0.103452	0.273192	0.260136	0.381122	0.096733	0.224132	0.132254	0.61935	0.240783	0.203517	0.0906727	0.158817	0.0989619	0.122025	0.268956
0.00231667	431.653	0.103135	0.272897	0.261103	0.382943	0.0971442	0.223344	0.132393	0.619822	0.239641	0.203085	0.0909154	0.159213	0.0990308	0.122216	0.267403
0.00186325	536.698	0.103125	0.272306	0.262079	0.381872	0.0971077	0.223198	0.134039	0.613443	0.239199	0.20317	0.0912627	0.158085	0.0983462	0.122131	0.265292
0.00149857	667.305	0.10272	0.271717	0.26314	0.380909	0.097116	0.222149	0.136547	0.607702	0.236509	0.20212	0.0916288	0.156729	0.0975957	0.122023	0.261329
0.00120526	829.696	0.102718	0.271099	0.264316	0.380581	0.0970711	0.222097	0.137691	0.607169	0.236504	0.202066	0.0918683	0.156076	0.097256	0.121945	0.260199
0.000969363	1031.61	0.102798	0.271891	0.265045	0.381481	0.0966078	0.222185	0.136785	0.614146	0.238388	0.203436	0.091944	0.156232	0.0977946	0.122016	0.26196
0.000779636	1282.65	0.102511	0.272309	0.264409	0.381761	0.0958187	0.221274	0.13656	0.622202	0.238629	0.204837	0.0917851	0.155083	0.0983823	0.121976	0.263363
0.000627043	1594.79	0.102557	0.273037	0.263494	0.382736	0.0948717	0.221195	0.134547	0.636705	0.241229	0.206972	0.0914169	0.154885	0.0995538	0.122022	0.267883
0.000504316	1982.88	0.102465	0.273466	0.26326	0.382389	0.0943686	0.220718	0.13492	0.638113	0.240711	0.206811	0.0913621	0.154178	0.0996148	0.122	0.26818
0.000405609	2465.43	0.102733	0.273271	0.263015	0.38144	0.094766	0.221111	0.135721	0.628142	0.239745	0.205199	0.0913914	0.154421	0.0989554	0.122139	0.267282
0.000326222	3065.4	0.103184	0.272684	0.260544	0.380913	0.0954899	0.22194	0.135118	0.614935	0.238097	0.202296	0.0908938	0.155805	0.0984977	0.122366	0.268152
0.000262373	3811.37	0.103609	0.271256	0.259372	0.379497	0.0967652	0.222778	0.136434	0.594725	0.234672	0.198042	0.0907485	0.156988	0.0971485	0.122575	0.265612
0.00021102	4738.88	0.103773	0.270611	0.25851	0.379919	0.0968883	0.223101	0.135601	0.597922	0.234595	0.197597	0.0903861	0.15737	0.097517	0.122651	0.26816
0.000169719	5892.1	0.103665	0.269789	0.259463	0.380615	0.0970039	0.22318	0.135744	0.607721	0.235068	0.198954	0.0903638	0.156597	0.0979878	0.122453	0.27004
0.000136501	7325.97	0.103544	0.26797	0.261354	0.381467	0.0980613	0.223837	0.136189	0.615979	0.235154	0.200004	0.090475	0.156488	0.0982162	0.12213	0.270641
0.000109784	9108.76	0.103193	0.267204	0.263897	0.382973	0.0981021	0.223903	0.136127	0.63859	0.237367	0.203768	0.0906187	0.155327	0.0992373	0.121717	0.273149
8.8297e-05	11325.4	0.103301	0.266361	0.263568	0.382537	0.0988741	0.224569	0.136488	0.630368	0.23693	0.202819	0.0904738	0.15621	0.0988585	0.121749	0.272433
7.10152e-05	14081.5	0.103181	0.266981	0.263296	0.381704	0.0989115	0.224672	0.136629	0.619879	0.237983	0.202965	0.090523	0.157282	0.0985212	0.121871	0.269877
5.71159e-05	17508.3	0.102761	0.26911	0.263926	0.381338	0.0981187	0.224281	0.136569	0.613008	0.241405	0.205478	0.0908712	0.158155	0.0984695	0.12194	0.266088
4.5937e-05	21769	0.10266	0.271031	0.263536	0.380974	0.0976388	0.224425	0.136593	0.601104	0.243446	0.206016	0.090989	0.159572	0.098145	0.122206	0.263215
3.6946e-05	27066.5	0.10272	0.270537	0.265501	0.383766	0.098204	0.225662	0.13704	0.606642	0.244034	0.207241	0.0911152	0.15994	0.0984217	0.122142	0.263877
2.97148e-05	33653.3	0.103018	0.270092	0.267527	0.388622	0.0982963	0.227105	0.137416	0.614327	0.243431	0.207682	0.0913295	0.159966	0.0987681	0.122236	0.265221
2.38989e-05	41842.9	0.103622	0.270018	0.26932	0.395274	0.0983192	0.228986	0.137752	0.623013	0.241179	0.206774	0.0915076	0.159813	0.0991122	0.12248	0.267779
1.92213e-05	52025.5	0.10408	0.269049	0.271447	0.401941	0.0985942	0.230868	0.138223	0.632002	0.239913	0.206673	0.0917288	0.159889	0.0994329	0.122611	0.26991
1.54593e-05	64686.1	0.104046	0.269879	0.272438	0.404403	0.0985629	0.231453	0.138403	0.630149	0.24142	0.207985	0.0920064	0.160736	0.0994787	0.122661	0.268984
1.24335e-05	80427.7	0.104154	0.270071	0.271981	0.404923	0.0985571	0.231025	0.138258	0.63298	0.240645	0.207569	0.0921134	0.16035	0.0995303	0.122583	0.2705
1e-05	100000	0.108051	0.237601	0.27943	0.415128	0.118334	0.244967	0.143341	0.76816	0.20861	0.192638	0.0876768	0.15323	0.102504	0.119653	0.323633
Viscous Modulus K''
Lag time	Frequency	Chromosome1	Chromosome2	Chromosome3	Chromosome4	Chromosome5	Chromosome6	Chromosome7	Chromosome8	Chromosome9	Chromosome10	Chromosome11	Chromosome12	Chromosome13	Chromosome14	Chromosome15
100	0.01	0.00691789	0.0235861	0.028656	0.0372676	0.00747324	0.0169367	0.0142646	0.0616974	0.019993	0.0201936	0.00904882	0.0127955	0.0100011	0.00955933	0.0222662
80.4277	0.0124335	0.00830096	0.0288476	0.0349493	0.0453401	0.00902504	0.020368	0.0172857	0.0752032	0.0240782	0.0244606	0.0108936	0.0154012	0.0120311	0.0113625	0.0268375
64.6861	0.0154593	0.00976196	0.0349408	0.0421111	0.0544167	0.0107188	0.0240313	0.0206292	0.0904827	0.0284576	0.0291761	0.0128756	0.0182038	0.0142088	0.0131583	0.0317781
52.0255	0.0192213	0.0111177	0.0416454	0.0496884	0.0637968	0.0123946	0.0274968	0.0240061	0.106369	0.0326078	0.0339291	0.0147777	0.0209098	0.0163013	0.0146034	0.0365739
41.8429	0.0238989	0.0120251	0.0483034	0.0564661	0.0717093	0.0137268	0.0299292	0.026772	0.1197	0.0354627	0.0378127	0.0161761	0.0229579	0.0178661	0.0150879	0.0402012
33.6533	0.0297148	0.0119637	0.0534467	0.0598587	0.0744884	0.0141822	0.0300098	0.0277607	0.123529	0.0352488	0.0391996	0.016402	0.0234866	0.0182265	0.0137277	0.0410085
27.0665	0.036946	0.0104153	0.0544916	0.0558483	0.0664977	0.0131749	0.0263462	0.0254876	0.106764	0.0299824	0.0360254	0.0147535	0.0216224	0.0166904	0.00970723	0.0371822
21.769	0.045937	0.00750127	0.0486747	0.0425254	0.0449813	0.0107636	0.0191526	0.0196962	0.0652096	0.0199419	0.0279023	0.0113477	0.0175466	0.0133533	0.0034029	0.0288171
17.5083	0.0571159	0.00490185	0.0375576	0.0285037	0.022286	0.00874866	0.0128769	0.0141958	0.0270382	0.0115932	0.0200803	0.00843027	0.0141364	0.0103437	0.00187202	0.0213344
14.0815	0.0710152	0.00511943	0.0315631	0.0288659	0.0217571	0.00988904	0.0144462	0.015156	0.0338914	0.0145063	0.0213193	0.00943794	0.0159185	0.0110601	0.00118869	0.0235455
11.3254	0.088297	0.00696923	0.038997	0.0391541	0.0402689	0.0130686	0.0212882	0.020335	0.0707799	0.0252053	0.028456	0.0129139	0.0209658	0.0139438	0.00369493	0.0322304
9.10876	0.109784	0.0047943	0.044821	0.0291655	0.0345753	0.012068	0.0179496	0.0162872	0.0618411	0.0235434	0.0222048	0.01109	0.0186959	0.0109511	0.00274108	0.0272292
7.32597	0.136501	0.00353513	0.0321695	0.0208422	0.0235913	0.0114126	0.0156944	0.0130288	0.0537042	0.0227073	0.0180964	0.0100721	0.017546	0.00939755	0.00209661	0.0238775
5.8921	0.169719	0.00450872	0.0406358	0.0265018	0.0336995	0.0124062	0.0177503	0.0144247	0.0613872	0.0250728	0.0217216	0.0113242	0.0196841	0.0114469	0.00310248	0.0271277
4.73888	0.21102	0.00502865	0.0424663	0.0279316	0.0295944	0.0118837	0.0168443	0.0133496	0.0504844	0.0224016	0.0235572	0.0113822	0.0203715	0.0132095	0.00183051	0.0274561
3.81137	0.262373	0.00338205	0.0515974	0.0174347	0.0209152	0.00898357	0.0110063	0.00691708	0.0294551	0.0158982	0.0172369	0.00867793	0.0164515	0.010879	0.00102249	0.0199623
3.0654	0.326222	0.00328325	0.0478011	0.0159179	0.0190872	0.00849736	0.00883104	0.00522881	0.0249078	0.0127623	0.0159489	0.00831685	0.0151154	0.0106112	0.000999553	0.0186861
2.46543	0.405609	0.00302576	0.0462923	0.0155963	0.0202195	0.0101535	0.00822058	0.0061226	0.0337548	0.0124036	0.0142074	0.0090991	0.0142222	0.00937193	0.00123442	0.0205848
1.98288	0.504316	0.00256324	0.0270258	0.0146638	0.0180371	0.011883	0.00637511	0.00709028	0.0412955	0.0095135	0.0106429	0.00948193	0.0111302	0.00702426	0.000658131	0.0221973
1.59479	0.627043	0.00127055	0.00416938	0.00756594	0.0099317	0.0104529	0.000319282	0.00344564	0.0359475	0.00118502	0.00209277	0.0070398	0.00313006	0.00261666	0.000465787	0.0170084
1.28265	0.779636	0.00102238	0.0100309	0.00812378	0.0103888	0.0123111	0.000656449	0.00422648	0.0471716	0.00175476	0.000660601	0.00697274	0.00139911	0.0014107	0.000720211	0.0191013
1.03161	0.969363	0.00093156	0.00488717	0.00889768	0.0112312	0.0130465	0.0015875	0.00269471	0.0445511	0.00371807	0.000514573	0.00567598	0.00209381	0.0027246	0.00021945	0.0197775
0.829696	1.20526	0.000809266	0.0112257	0.0112457	0.0150763	0.0151846	0.00445192	0.00286037	0.0505957	0.00839956	0.00145975	0.00437136	0.00300054	0.00360886	0.000203548	0.0219928
0.667305	1.49857	2.68617e-05	0.0110553	0.00924154	0.0120917	0.0161505	0.00346646	0.00155514	0.0508085	0.00703584	0.00239797	0.00134378	0.00109733	0.00138768	0.000123086	0.019226
0.536698	1.86325	0.000241104	0.0113895	0.00945584	0.0161061	0.0190672	0.00479733	0.00105372	0.0479119	0.00901021	6.65072e-05	0.00101172	0.000790708	0.00291027	1.02117e-06	0.0188223
0.431653	2.31667	7.55259e-05	0.0120474	0.00344443	0.0156362	0.0226289	0.00134419	0.000255947	0.041109	0.00368976	0.000656775	0.00148337	0.000361541	0.00122003	0.000120225	0.014741
0.347169	2.88044	0.000470633	0.00857832	5.55209e-05	0.0192898	0.0263568	0.0010553	0.000214373	0.0281001	0.00272073	0.00315824	0.00192397	0.00234986	0.00196771	0.000257464	0.0104271
0.27922	3.58141	0.000462932	0.00734001	0.00382342	0.0189791	0.026576	0.000181759	0.00097242	0.00626441	0.0012215	0.00534384	0.000464286	0.00317717	0.00212244	0.000177863	0.00334852
0.22457	4.45296	0.000628791	0.00466095	0.00407712	0.0175631	0.0242648	0.00105136	0.000614851	0.00211413	0.000363009	0.0056793	0.00170237	0.00328633	0.00199692	0.000533338	0.00329003
0.180616	5.5366	0.000331818	0.00645955	0.000584726	0.00999121	0.013704	0.000909996	0.0005306	0.0027851	0.00109548	0.00305633	0.00100713	0.00118377	0.0016345	0.000800697	0.0057314
0.145265	6.88395	0.000371054	0.000454526	0.000371483	0.00109766	0.00183906	0.00196426	0.000396814	0.00982129	1.21962e-05	0.00254575	0.00129771	0.000699957	0.0014654	0.00120053	0.00389643
0.116834	8.55919	0.000641861	0.0019488	0.000456124	0.00566216	0.0124993	0.00217571	3.84096e-05	0.0205617	0.000763237	0.00319019	0.00170603	0.00141868	0.00159829	0.00149008	0.00118079
0.0939665	10.6421	0.000715368	0.00188071	0.000974266	0.00565512	0.0100467	0.000700198	0.00038133	0.0088147	7.09323e-05	0.00139222	0.00131974	0.000943938	0.00121424	0.00108489	0.00309557
0.075575	13.2319	0.00101116	0.00124727	0.00199607	0.000464906	0.000554357	0.00124635	0.000819352	0.00299075	0.000408138	0.000931389	0.000629142	0.00171364	0.000481215	0.000149681	0.00171673
0.0607832	16.4519	0.00124122	0.000417388	0.0024685	0.000527308	0.000260071	0.00345915	0.00165111	0.0121339	0.000143175	0.000564153	4.75325e-05	0.00185796	0.000251605	0.000664504	0.000299239
0.0488865	20.4555	0.00129913	0.00040492	0.00242159	0.00188898	0.00137715	0.00521533	0.00242488	0.0201364	0.00108091	0.00133939	0.000649777	0.00150158	0.000834354	0.00119601	7.62154e-05
0.0393183	25.4335	0.00109299	0.00133452	0.0029933	0.00114416	0.00249197	0.00414304	0.00254802	0.0150883	0.00102653	0.00049784	0.000343759	0.000846084	0.000753097	0.000897801	0.00027816
0.0316228	31.6228	0.000630479	0.00108414	0.00236457	0.00420046	0.000109678	0.00120935	0.00254923	0.00118569	0.000960396	0.00391959	0.000463957	0.000360862	0.000303623	4.98466e-05	7.53652e-05
0.0254335	39.3183	0.000158352	0.00264733	0.00220185	0.00498269	0.00146337	0.000132532	0.00285773	0.00201244	0.00104224	0.00563136	0.000589395	0.00133975	0.000465942	0.000243716	0.0010751
0.0204555	48.8865	0.00031871	0.00344843	0.00142755	0.00414521	0.000978353	0.00160133	0.00241894	0.00557536	0.000683256	0.00656434	0.000898437	0.00161148	0.000143342	0.000675109	0.00101051
0.0164519	60.7832	0.000409166	0.00294398	0.000988065	0.00071997	0.00177248	0.0013022	0.00138097	0.000432464	0.000571128	0.00401248	0.000622157	0.000173328	0.000287628	0.000589582	0.00131564
0.0132319	75.575	0.000642236	0.0016914	0.000540855	0.00289796	0.00109826	0.00197241	0.000567751	0.00668415	0.00255632	0.000261445	0.000470035	0.00185265	0.00100922	0.000716298	0.0014639
0.0106421	93.9665	0.00124672	0.000721339	0.00194618	0.00773772	0.000648858	0.00363323	0.00261745	0.00806625	0.00374399	0.00134077	0.000475372	0.00292735	0.00175254	0.00106	0.00145744
0.00855919	116.834	0.00101986	0.000264931	0.00267734	0.00958725	0.000268783	0.00267866	0.00337972	0.0131607	0.00337304	0.00312053	0.000295655	0.00401017	0.00186815	0.000937324	0.000895214
0.00688395	145.265	0.000432719	0.00090878	0.00210433	0.00541759	0.000327736	0.00152911	0.00231427	0.00742937	0.000302116	0.000284667	0.000547243	0.00276944	0.0013678	0.0009239	0.000326192
0.0055366	180.616	0.000608468	0.00227692	0.00175355	0.000870984	0.000190239	0.00142279	0.00124944	0.00831407	0.00402061	0.00241952	0.00047283	0.00195987	0.000546931	0.000398965	0.00244269
0.00445296	224.57	0.00122409	0.00219587	0.00251962	0.000263808	0.000157293	0.00312828	0.0015056	0.00942892	0.00637948	0.00197117	0.000370234	0.00206728	0.000250986	9.13835e-05	0.00402614
0.00358141	279.22	0.0015214	0.00260776	0.00232911	0.00320851	0.000368487	0.00373211	9.39557e-05	0.00408794	0.00782594	0.00395115	0.000580151	0.000632234	0.000415567	3.96478e-05	0.00363737
0.00288044	347.169	0.000559798	0.00151311	0.00342897	0.000490064	0.000357298	0.00131003	0.00019055	0.00414518	0.00347938	0.00119674	0.000680584	0.00083335	0.000119172	0.000189754	0.000541421
0.00231667	431.653	0.000124413	0.000640306	0.00346832	9.39318e-05	0.000193942	0.000102981	0.00214854	0.00047622	0.000885159	0.00080374	0.000850896	0.000585536	0.000611336	0.000123988	0.00244735
0.00186325	536.698	0.000151241	2.10069e-05	0.00324817	0.00287689	0.000360053	0.000239117	0.00405497	0.00542218	0.000472387	0.001367	0.000939165	0.00243303	0.00124655	0.000111445	0.00336675
0.00149857	667.305	0.000295707	0.000549152	0.00324772	0.000374354	0.000390585	0.00116098	0.00346488	0.00104049	0.000774461	0.000692476	0.000826279	0.00218996	0.000653957	4.98617e-05	0.0033441
0.00120526	829.696	0.000339969	0.000341291	0.00234943	0.00093133	0.000961802	0.000566881	0.00153274	0.00824392	0.00289202	0.00229057	0.000410296	0.00163956	4.68245e-05	7.61767e-05	0.0015186
0.000969363	1031.61	0.00020278	0.000678749	0.000937126	0.00028428	0.00130354	-3.30792e-05	4.37252e-05	0.0141175	0.00316803	0.00289963	2.46054e-05	0.0015913	0.000740683	4.15004e-05	0.00413547
0.000779636	1282.65	0.000162172	0.000309526	0.000525137	0.000925952	0.00143239	0.000485298	0.000576115	0.0161305	0.00200076	0.00241417	0.000355939	0.00155311	0.00113124	9.35285e-05	0.00520505
0.000627043	1594.79	0.00041963	0.000448203	0.00102685	0.000304519	0.000887009	0.000560954	0.000753964	0.0113891	0.00234929	0.00143987	0.000485405	0.000664345	0.000851997	0.000165611	0.00601817
0.000504316	1982.88	0.000439963	0.00100153	0.00087002	-1.68211e-05	0.000223989	0.000667394	0.00081736	0.00657755	0.00128721	0.00199581	0.000349595	0.000126106	0.000288481	0.000280481	0.00214635
0.000405609	2465.43	0.000655889	0.00196173	0.00208235	0.000168901	0.00124461	0.00140046	0.000853206	0.018481	0.00342932	0.00468385	0.00062454	0.00140686	0.000856089	0.000382407	0.00128804
0.000326222	3065.4	0.000898532	0.00266354	0.00244562	0.000541209	0.00206276	0.002324	0.000934489	0.0236161	0.00391016	0.00556132	0.000752687	0.00224497	0.00119505	0.000374175	0.00121145
0.000262373	3811.37	0.000719679	0.00342477	0.00088846	0.000237195	0.0020855	0.00240626	0.00125182	0.0138384	0.00278041	0.00364139	0.000573171	0.00168783	0.000808367	0.000191532	0.00163825
0.00021102	4738.88	0.000322102	0.00306114	0.00142321	0.0021883	0.00159603	0.00217785	0.00100371	0.00496616	0.000102263	0.00046152	0.000318792	0.000485724	0.000201118	0.000131367	0.00345736
0.000169719	5892.1	2.12508e-05	0.00330919	0.00325426	0.00352811	0.00200373	0.00239002	0.00100198	0.0137001	0.00109048	0.00236268	7.93382e-05	0.000509242	0.00061255	0.000393585	0.00314102
0.000136501	7325.97	0.000209002	0.00306778	0.00477774	0.00466702	0.00177596	0.00246006	0.000810404	0.0217482	0.00314099	0.00474957	0.000137957	0.000463	0.00107737	0.000521738	0.00301061
0.000109784	9108.76	0.000140018	0.00192319	0.00415078	0.00429751	0.00167991	0.0026161	0.00116983	0.00858007	0.00320015	0.00391031	0.000212076	0.00139899	0.00049279	0.00028915	0.000405625
8.8297e-05	11325.4	0.000100678	0.000257025	0.00286301	0.00403682	0.000895697	0.00248816	0.000850448	0.00530545	0.00405876	0.00334514	0.000244817	0.0025245	0.000143385	5.94299e-05	0.00195981
7.10152e-05	14081.5	0.000332863	0.00168361	0.00374531	0.00498648	0.000227576	0.0022233	0.000922712	0.00816944	0.00588049	0.00491073	0.000671222	0.00292294	0.000149193	0.000179185	0.004857
5.71159e-05	17508.3	0.000102937	0.00272638	0.00330466	0.00642975	0.000157595	0.00266824	0.000820155	0.0139855	0.00555465	0.00398155	0.000697474	0.0036348	8.1923e-05	0.000430277	0.00519544
4.5937e-05	21769	0.000145098	0.00166963	0.00538082	0.0102578	0.000262029	0.00371812	0.00112566	0.00175958	0.00446637	0.00455195	0.00082774	0.00278918	0.000482254	0.000289979	0.00202647
3.6946e-05	27066.5	0.000682944	9.96523e-05	0.0059752	0.0141792	0.000659652	0.00482091	0.00135882	0.0096995	0.00130558	0.00274002	0.000759103	0.00213241	0.00068974	0.000359223	0.00131575
2.97148e-05	33653.3	0.0010679	0.000479786	0.00573793	0.0169649	0.000247366	0.00511441	0.00126433	0.0108937	0.000686473	0.00106988	0.000856101	0.00180327	0.000647634	0.000566795	0.00245199
2.38989e-05	41842.9	0.00116979	0.000540004	0.00604987	0.0183816	0.000489941	0.00518164	0.0012688	0.0189449	0.00174778	0.000937337	0.000846602	0.00112357	0.000888072	0.000435469	0.0045884
1.92213e-05	52025.5	0.000721539	0.000952356	0.00440447	0.0143148	0.000127196	0.00352126	0.00085955	0.00681342	0.000610579	0.00173026	0.000966666	0.00171773	0.00048179	0.000403379	0.00127159
1.54593e-05	64686.1	0.000402904	0.000919456	0.00233384	0.00915954	0.000255792	0.00161249	0.00042329	0.00225819	0.000948211	0.00151893	0.000844738	0.00125929	0.000248883	0.000191094	0.000759172
1.24335e-05	80427.7	0.000325622	-8.72283e-05	0.000298615	0.00503226	0.000319021	1.67451e-05	-5.52247e-05	0.00132862	0.00192733	0.000934919	0.000599216	0.000135348	0.000175602	-7.54857e-06	0.00218012
1e-05	100000	-0.0036413	-0.0120747	0.0042058	-0.00332335	0.0113454	-0.00819258	-0.00690106	-0.0694827	0.0657616	0.0453972	0.00215553	-0.00243376	0.00576476	-0.00080329	-0.0031418

## Sheet: Figure 3a
Fig 3a: Complex Rheology of KD chromosomes at 100 mm/s stretch rate
Elastic Modulus K'
Lag time	Frequency	Chromosome1	Chromosome2	Chromosome3	Chromosome4	Chromosome5	Chromosome6	Chromosome7	Chromosome8	Chromosome9	Chromosome10	Chromosome11	Chromosome12	Chromosome13	Chromosome14	Chromosome15	Chromosome16
100	0.01	0.0719853	0.0299027	0.0906302	0.0440639	0.0613959	0.166547	0.122155	0.101957	0.115386	0.181913	0.247535	0.164967	0.130457	0.0702658	0.177419	0.216329
80.4277	0.0124335	0.0750042	0.0299256	0.0932026	0.0460439	0.0628393	0.173934	0.128497	0.104743	0.117934	0.187245	0.254318	0.168767	0.135337	0.0743692	0.183612	0.221128
64.6861	0.0154593	0.0795322	0.0299657	0.0970746	0.0490001	0.064941	0.185681	0.139284	0.108968	0.121702	0.195631	0.265773	0.174669	0.142755	0.0806996	0.193038	0.228419
52.0255	0.0192213	0.0861317	0.0300391	0.102747	0.0532882	0.067877	0.204345	0.158481	0.115253	0.127087	0.208781	0.285857	0.183757	0.153817	0.0903234	0.207061	0.239286
41.8429	0.0238989	0.0951685	0.0301805	0.110568	0.0591559	0.0716751	0.233076	0.194533	0.124197	0.134262	0.228902	0.32244	0.197342	0.169589	0.104328	0.22676	0.254786
33.6533	0.0297148	0.105888	0.03047	0.119908	0.0662596	0.0758974	0.271577	0.263369	0.135711	0.142506	0.257026	0.388835	0.215956	0.189805	0.122347	0.250633	0.27475
27.0665	0.036946	0.114728	0.0311032	0.127605	0.0728471	0.0792582	0.302084	0.364188	0.147471	0.149188	0.286655	0.486546	0.236101	0.209815	0.138762	0.269779	0.295015
21.769	0.045937	0.115911	0.032591	0.128429	0.0760639	0.0800789	0.290532	0.376542	0.154373	0.150497	0.298175	0.540702	0.24763	0.219598	0.142302	0.269362	0.306547
17.5083	0.0571159	0.109971	0.0363282	0.122864	0.0761085	0.0788434	0.252396	0.284976	0.155014	0.147195	0.285067	0.499632	0.246291	0.217189	0.133457	0.252064	0.307415
14.0815	0.0710152	0.109408	0.0456284	0.121891	0.0794845	0.08	0.241112	0.241849	0.159712	0.14856	0.28104	0.474233	0.250382	0.223897	0.133844	0.247593	0.317029
11.3254	0.088297	0.121624	0.0617269	0.131677	0.0885414	0.0852118	0.267293	0.281619	0.175718	0.159318	0.323902	0.559596	0.280218	0.25345	0.154165	0.27107	0.349192
9.10876	0.109784	0.123306	0.0688731	0.132108	0.0875545	0.0854937	0.253585	0.290433	0.174756	0.161576	0.355823	0.59597	0.295659	0.249756	0.151529	0.271821	0.35168
7.32597	0.136501	0.127362	0.0639149	0.134082	0.0872582	0.0874174	0.261241	0.281488	0.169374	0.166863	0.390526	0.583946	0.30318	0.243951	0.153762	0.280309	0.349803
5.8921	0.169719	0.131717	0.0627549	0.13617	0.088731	0.0900052	0.251401	0.310716	0.169494	0.172089	0.467986	0.643687	0.325981	0.242676	0.154425	0.287756	0.355364
4.73888	0.21102	0.14034	0.0710123	0.141716	0.0983908	0.0968417	0.254282	0.32309	0.184873	0.181706	0.583367	0.777504	0.365111	0.26855	0.167782	0.304824	0.391009
3.81137	0.262373	0.138511	0.0665561	0.140117	0.0997589	0.100573	0.25032	0.323742	0.186782	0.182142	0.560843	0.820241	0.357484	0.270717	0.165805	0.308369	0.397444
3.0654	0.326222	0.134301	0.0629585	0.137408	0.103905	0.105083	0.240282	0.336939	0.192678	0.1805	0.485671	0.823622	0.338859	0.279906	0.164079	0.307796	0.408428
2.46543	0.405609	0.132863	0.0641067	0.136196	0.107176	0.109774	0.232991	0.330629	0.196791	0.183097	0.466419	0.834752	0.330045	0.286627	0.163877	0.312393	0.421165
1.98288	0.504316	0.139948	0.0741144	0.141202	0.114843	0.115281	0.232043	0.339816	0.20872	0.195216	0.540969	0.978909	0.357663	0.308241	0.174809	0.33123	0.457608
1.59479	0.627043	0.1381	0.0791474	0.140987	0.113952	0.111987	0.229612	0.331617	0.210462	0.197042	0.505782	0.910815	0.349392	0.311048	0.175191	0.331546	0.457939
1.28265	0.779636	0.141045	0.0945452	0.14382	0.113215	0.107922	0.232969	0.322114	0.209542	0.204679	0.540916	0.857688	0.354759	0.3119	0.18066	0.337486	0.456804
1.03161	0.969363	0.143454	0.109326	0.14526	0.116154	0.108059	0.231044	0.322645	0.216069	0.210467	0.528316	0.834877	0.357161	0.322478	0.184977	0.344475	0.467367
0.829696	1.20526	0.15015	0.124466	0.146902	0.122445	0.112498	0.229056	0.331077	0.227126	0.218643	0.55922	0.911242	0.373162	0.337683	0.19058	0.358788	0.492202
0.667305	1.49857	0.156824	0.141848	0.146939	0.120576	0.107972	0.236635	0.339136	0.226909	0.21614	0.584723	0.916241	0.383703	0.331439	0.190457	0.355047	0.477788
0.536698	1.86325	0.164473	0.160676	0.145751	0.122398	0.109052	0.240001	0.358816	0.230534	0.211767	0.590915	0.986627	0.393244	0.329884	0.188386	0.352452	0.473851
0.431653	2.31667	0.172577	0.19469	0.147138	0.12316	0.106449	0.246906	0.369468	0.232738	0.214109	0.61851	1.00261	0.402561	0.329812	0.191263	0.354146	0.47082
0.347169	2.88044	0.178592	0.232544	0.151364	0.127932	0.107962	0.24935	0.371166	0.241799	0.224163	0.640615	1.0306	0.412558	0.341782	0.198724	0.366513	0.494952
0.27922	3.58141	0.175189	0.21004	0.15305	0.127931	0.108782	0.256344	0.366299	0.238543	0.22234	0.620405	1.01901	0.403256	0.336785	0.198757	0.36085	0.504114
0.22457	4.45296	0.170264	0.189142	0.157756	0.131291	0.111599	0.26075	0.34985	0.239303	0.230935	0.606524	0.980321	0.392494	0.343387	0.205674	0.366443	0.53991
0.180616	5.5366	0.172779	0.185726	0.159839	0.133299	0.112803	0.271175	0.351497	0.240957	0.232943	0.606526	1.00766	0.393678	0.343442	0.209218	0.367052	0.55846
0.145265	6.88395	0.179972	0.208889	0.160975	0.135326	0.112886	0.280471	0.362674	0.246752	0.237757	0.630793	1.05399	0.406687	0.348215	0.214006	0.372145	0.565637
0.116834	8.55919	0.175066	0.18375	0.158838	0.134539	0.115	0.283154	0.360637	0.244894	0.239131	0.624989	1.0655	0.404345	0.350375	0.214562	0.372226	0.560544
0.0939665	10.6421	0.179581	0.196166	0.154761	0.134104	0.115042	0.287906	0.377244	0.24765	0.239437	0.647015	1.13575	0.417164	0.353847	0.214772	0.372798	0.538206
0.075575	13.2319	0.178431	0.183813	0.155463	0.135763	0.116835	0.292682	0.378375	0.248566	0.244702	0.650611	1.15335	0.417316	0.358072	0.21948	0.375574	0.547535
0.0607832	16.4519	0.181396	0.19033	0.159351	0.138706	0.117728	0.289873	0.382081	0.252925	0.251854	0.663617	1.16159	0.42255	0.364255	0.227225	0.381018	0.567085
0.0488865	20.4555	0.182514	0.199785	0.159648	0.137967	0.116441	0.268696	0.386765	0.253884	0.251264	0.680585	1.14752	0.428149	0.365547	0.227312	0.381912	0.554585
0.0393183	25.4335	0.187046	0.224582	0.166393	0.140963	0.115422	0.253958	0.386069	0.258173	0.257204	0.702495	1.11562	0.434726	0.370985	0.234274	0.388085	0.574036
0.0316228	31.6228	0.190754	0.238432	0.168921	0.141779	0.116047	0.249252	0.396671	0.261555	0.261416	0.728235	1.13442	0.446631	0.37806	0.238422	0.394276	0.572862
0.0254335	39.3183	0.194095	0.24663	0.172207	0.142874	0.119022	0.254252	0.406755	0.266432	0.267852	0.748095	1.15945	0.455648	0.387467	0.243461	0.406755	0.584762
0.0204555	48.8865	0.197214	0.261185	0.176785	0.142352	0.121326	0.257801	0.405474	0.269494	0.26967	0.745184	1.14227	0.456946	0.391672	0.242283	0.423136	0.602991
0.0164519	60.7832	0.201055	0.26069	0.178461	0.142744	0.127617	0.280908	0.410598	0.274666	0.275869	0.745703	1.17352	0.460634	0.400457	0.243274	0.449713	0.626876
0.0132319	75.575	0.207886	0.284856	0.186192	0.144515	0.132712	0.285267	0.414075	0.282795	0.285496	0.771791	1.17114	0.471974	0.412858	0.249461	0.481349	0.652423
0.0106421	93.9665	0.215604	0.311761	0.198463	0.14733	0.138889	0.293491	0.430907	0.29287	0.296938	0.816713	1.17806	0.489391	0.427856	0.261658	0.503942	0.669535
0.00855919	116.834	0.21967	0.29909	0.204918	0.148552	0.146242	0.336319	0.443889	0.299691	0.301116	0.834331	1.19162	0.496759	0.434112	0.269867	0.500398	0.66797
0.00688395	145.265	0.226775	0.298105	0.218583	0.152984	0.153747	0.385655	0.47519	0.311954	0.312039	0.899449	1.20759	0.518176	0.449591	0.295101	0.487134	0.670109
0.0055366	180.616	0.232918	0.309944	0.246284	0.157878	0.178387	0.47209	0.534696	0.333386	0.328719	0.964572	1.22468	0.544869	0.470304	0.328602	0.507677	0.697409
0.00445296	224.57	0.230204	0.353374	0.316375	0.166983	0.235882	0.513494	0.655981	0.367606	0.351969	1.02177	1.2396	0.582237	0.485737	0.377091	0.564545	0.734006
0.00358141	279.22	0.21593	0.36596	0.345218	0.181209	0.253661	0.464517	0.74688	0.392834	0.36208	1.01903	1.24513	0.60656	0.479482	0.400469	0.579705	0.737826
0.00288044	347.169	0.20728	0.446763	0.364413	0.209333	0.259202	0.426226	0.790565	0.437229	0.388681	1.02851	1.25599	0.647295	0.483788	0.415912	0.688824	0.781881
0.00231667	431.653	0.20954	0.543203	0.439753	0.247184	0.312525	0.468054	0.98606	0.527324	0.431105	1.109	1.28778	0.711183	0.506062	0.497151	0.808678	0.827239
0.00186325	536.698	0.212584	0.625975	0.6089	0.261575	0.458091	0.481667	1.47038	0.605299	0.458929	1.15333	1.3203	0.74516	0.525314	0.60169	0.902296	0.86878
0.00149857	667.305	0.214571	0.546532	0.479156	0.234632	0.355841	0.442585	1.08086	0.5307	0.435959	1.09834	1.33997	0.698639	0.525111	0.523441	0.841635	0.882623
0.00120526	829.696	0.225303	0.506735	0.470831	0.216886	0.350566	0.457336	1.01924	0.501369	0.430682	1.11431	1.37363	0.684794	0.546251	0.521554	0.790327	0.912479
0.000969363	1031.61	0.225267	0.558727	0.506474	0.238175	0.38504	0.46906	1.07486	0.546539	0.461695	1.1618	1.40293	0.71795	0.568027	0.572785	0.871226	0.97503
0.000779636	1282.65	0.228081	0.567717	0.516554	0.24281	0.401476	0.469882	1.14637	0.564599	0.47315	1.16485	1.38834	0.711369	0.57064	0.573883	0.88009	0.975106
0.000627043	1594.79	0.235491	0.525928	0.470812	0.231894	0.371868	0.480823	1.04978	0.526608	0.455573	1.13781	1.33701	0.671737	0.554642	0.527414	0.806344	0.916025
0.000504316	1982.88	0.239818	0.538001	0.486639	0.23951	0.390354	0.495186	1.16857	0.54678	0.464948	1.13781	1.31202	0.670573	0.550782	0.525817	0.806619	0.896318
0.000405609	2465.43	0.244589	0.552445	0.491353	0.246001	0.40092	0.49177	1.15227	0.558023	0.47878	1.14053	1.34261	0.681412	0.56537	0.538246	0.830912	0.933279
0.000326222	3065.4	0.245189	0.5506	0.482147	0.243892	0.394861	0.481763	1.08804	0.545577	0.469485	1.10567	1.36379	0.687658	0.562675	0.525193	0.826616	0.937199
0.000262373	3811.37	0.239606	0.569331	0.49738	0.247584	0.399174	0.461642	1.09275	0.546255	0.460339	1.0668	1.39668	0.714556	0.556425	0.524161	0.845629	0.943241
0.00021102	4738.88	0.238765	0.562907	0.497419	0.244578	0.385702	0.447665	1.06504	0.534337	0.449016	1.03317	1.43838	0.729385	0.554945	0.512418	0.843525	0.954885
0.000169719	5892.1	0.243912	0.561358	0.495137	0.247281	0.38646	0.452786	1.0629	0.537985	0.455071	1.03877	1.44119	0.71923	0.561912	0.512842	0.846822	0.966255
0.000136501	7325.97	0.243167	0.552517	0.507947	0.246723	0.383802	0.45908	1.11245	0.5481	0.456062	1.05828	1.42769	0.706232	0.564351	0.525468	0.854149	0.964505
0.000109784	9108.76	0.241572	0.534517	0.505316	0.244668	0.374008	0.469676	1.17325	0.555775	0.458805	1.09975	1.38618	0.674933	0.565962	0.53946	0.851922	0.949703
8.8297e-05	11325.4	0.241764	0.528588	0.507645	0.245081	0.371156	0.475134	1.2164	0.561684	0.461106	1.13035	1.37029	0.659829	0.570634	0.555898	0.854626	0.945083
7.10152e-05	14081.5	0.244878	0.527578	0.505617	0.244641	0.36998	0.470385	1.23218	0.554216	0.457105	1.11143	1.38552	0.66463	0.575209	0.554803	0.850703	0.939948
5.71159e-05	17508.3	0.244879	0.534459	0.502884	0.24412	0.37525	0.467849	1.23096	0.546782	0.457194	1.11491	1.38417	0.671901	0.58088	0.564264	0.848637	0.925395
4.5937e-05	21769	0.246341	0.551066	0.498233	0.244235	0.383734	0.456584	1.17623	0.530883	0.453848	1.09183	1.40226	0.694717	0.58699	0.564795	0.842264	0.912518
3.6946e-05	27066.5	0.24664	0.556958	0.493517	0.243273	0.387616	0.452325	1.15943	0.521182	0.450808	1.09026	1.39971	0.708606	0.591982	0.570143	0.835162	0.898051
2.97148e-05	33653.3	0.248517	0.550605	0.498156	0.243387	0.384474	0.452156	1.18133	0.525759	0.449921	1.10353	1.38528	0.705754	0.595513	0.573211	0.834627	0.897432
2.38989e-05	41842.9	0.250205	0.550726	0.495592	0.244116	0.387164	0.45187	1.16842	0.52683	0.449168	1.11298	1.36699	0.712108	0.590424	0.558959	0.824283	0.902002
1.92213e-05	52025.5	0.250801	0.541028	0.49894	0.245431	0.38586	0.458567	1.17982	0.539423	0.45095	1.1445	1.33137	0.704677	0.581993	0.548228	0.819504	0.914705
1.54593e-05	64686.1	0.25259	0.541418	0.497594	0.246017	0.388559	0.459099	1.17064	0.541244	0.450626	1.15654	1.31925	0.710314	0.580433	0.540836	0.813072	0.918998
1.24335e-05	80427.7	0.253875	0.541069	0.49735	0.245687	0.389196	0.457635	1.18577	0.537251	0.449334	1.16419	1.32323	0.714522	0.588259	0.549368	0.810667	0.913218
1e-05	100000	0.252935	0.534996	0.500145	0.245894	0.385712	0.462211	1.20004	0.54298	0.450095	1.16339	1.33579	0.707417	0.589489	0.54975	0.813885	0.923969
Viscous Modulus K''
Lag time	Frequency	Chromosome1	Chromosome2	Chromosome3	Chromosome4	Chromosome5	Chromosome6	Chromosome7	Chromosome8	Chromosome9	Chromosome10	Chromosome11	Chromosome12	Chromosome13	Chromosome14	Chromosome15	Chromosome16
100	0.01	0.0206401	0.00436564	0.0172062	0.0151099	0.00990157	0.0485652	0.0675653	0.022982	0.0179639	0.0542415	0.0961799	0.0364177	0.0391966	0.0306708	0.0422269	0.0417215
80.4277	0.0124335	0.0249185	0.00545162	0.0207751	0.0183003	0.0118765	0.0593825	0.0846206	0.0279964	0.0216433	0.066741	0.120209	0.044696	0.0477274	0.0373728	0.0511327	0.0508947
64.6861	0.0154593	0.0295225	0.00682358	0.0246111	0.0218116	0.0139502	0.0715858	0.106185	0.0336663	0.0255805	0.0814681	0.150404	0.054359	0.0573383	0.0448977	0.0608152	0.0613363
52.0255	0.0192213	0.0338475	0.00857102	0.0281908	0.0253075	0.0158412	0.0837119	0.133088	0.0395907	0.0292774	0.0978965	0.187896	0.0650037	0.0672825	0.0525251	0.0699977	0.0723854
41.8429	0.0238989	0.0365807	0.0108234	0.0303594	0.0280592	0.017033	0.0911634	0.164088	0.0447602	0.0317304	0.11389	0.231833	0.075244	0.0756782	0.0583303	0.0756695	0.082321
33.6533	0.0297148	0.035521	0.0137752	0.0291372	0.0288711	0.0168249	0.082728	0.186038	0.0472384	0.0314159	0.123865	0.271582	0.0817985	0.0788839	0.0583575	0.0723332	0.087794
27.0665	0.036946	0.0288516	0.0177273	0.0228236	0.0267401	0.0148697	0.0446144	0.144298	0.0447776	0.0273335	0.119089	0.268115	0.0798697	0.0727173	0.0481365	0.0550486	0.0849638
21.769	0.045937	0.0196579	0.0231272	0.0141288	0.0230369	0.012433	0.00470253	0.0169627	0.0384194	0.0219661	0.102009	0.191879	0.0702562	0.0597416	0.0320024	0.0319501	0.0760647
17.5083	0.0571159	0.017598	0.0304084	0.0116568	0.0224103	0.0126329	0.0130964	0.0237779	0.0358154	0.0220842	0.102341	0.152024	0.067935	0.0555707	0.0274049	0.0271603	0.0751862
14.0815	0.0710152	0.0260427	0.0383014	0.0182192	0.0261264	0.0162254	0.011546	0.0270161	0.0411907	0.0297435	0.13956	0.209096	0.0838309	0.0678466	0.0391704	0.0465983	0.0897443
11.3254	0.088297	0.0291709	0.0382254	0.0200719	0.0243715	0.0170095	0.0135434	0.0684768	0.0386958	0.0325854	0.179714	0.272199	0.0952523	0.0642051	0.0395722	0.0549491	0.0900817
9.10876	0.109784	0.0213527	0.0262142	0.0126093	0.0174658	0.0149732	0.00835276	0.0237575	0.0229308	0.0281371	0.174115	0.195775	0.0768269	0.0370231	0.0229788	0.0411507	0.0661737
7.32597	0.136501	0.02803	0.0215967	0.0175671	0.0218437	0.018965	0.00832033	0.07192	0.0289705	0.0344265	0.226746	0.279806	0.0905344	0.0489219	0.0330986	0.0589907	0.0801954
5.8921	0.169719	0.0218256	0.0269122	0.0122677	0.02402	0.0200598	0.0129198	0.0256328	0.0326044	0.0316742	0.213654	0.259474	0.0817426	0.0530547	0.0273641	0.0478993	0.0874551
4.73888	0.21102	0.0175482	0.0286841	0.00986801	0.0240994	0.0206048	0.0173423	0.0396585	0.0370084	0.0285623	0.157352	0.291913	0.0664469	0.0576831	0.0239285	0.0455187	0.0926391
3.81137	0.262373	0.0119062	0.022115	0.00659221	0.021249	0.0194069	0.0167859	0.0526898	0.0323295	0.0240863	0.0431912	0.233361	0.0306112	0.0499109	0.0181881	0.0416691	0.0799144
3.0654	0.326222	0.0131935	0.0343669	0.00755006	0.0249043	0.0198441	0.0154642	0.035287	0.0398421	0.0273232	0.0443861	0.234896	0.0320398	0.0635934	0.023621	0.0444239	0.0956646
2.46543	0.405609	0.0188505	0.0410184	0.0113822	0.024042	0.017654	0.00710166	0.0440375	0.0371318	0.0341246	0.102483	0.252258	0.0464372	0.0609276	0.0284827	0.0536025	0.0960342
1.98288	0.504316	0.0197824	0.0504297	0.0121096	0.0196109	0.010922	0.00132606	0.0347024	0.0341141	0.0346265	0.10697	0.201857	0.0484453	0.0540148	0.0282034	0.0510787	0.0841463
1.59479	0.627043	0.0170381	0.0625092	0.0099146	0.0143151	0.00354662	0.000713895	0.00773115	0.0281506	0.0302361	0.0615873	0.0456018	0.0310438	0.0421572	0.0239396	0.0384794	0.0603591
1.28265	0.779636	0.023536	0.0729147	0.0122656	0.0158074	0.00405807	0.00568676	0.0142596	0.029366	0.0344327	0.113248	0.0893578	0.049265	0.0431145	0.0276251	0.0442892	0.0642861
1.03161	0.969363	0.0250973	0.0822827	0.0104661	0.0186654	0.00737266	0.00530189	0.029649	0.0343544	0.0314492	0.0907848	0.131345	0.0451868	0.0467881	0.0259795	0.0427349	0.0715728
0.829696	1.20526	0.0275052	0.0837317	0.00932767	0.0151746	0.00423097	0.0140987	0.0381	0.0306418	0.0236523	0.0835036	0.153194	0.0457252	0.0346545	0.0218152	0.0337053	0.0538945
0.667305	1.49857	0.0295949	0.0911861	0.00890525	0.0123267	0.00188258	0.0213207	0.0360477	0.0253026	0.0170948	0.0884032	0.14661	0.0476492	0.0233054	0.0187436	0.0229963	0.0384199
0.536698	1.86325	0.0300688	0.093208	0.0104907	0.0146556	0.00467022	0.0223832	0.0462091	0.0275765	0.0206815	0.0969398	0.191481	0.0482809	0.0267969	0.0211844	0.0269628	0.0522711
0.431653	2.31667	0.0269873	0.0980808	0.014389	0.0163	0.00610606	0.0237094	0.0318712	0.0286989	0.0282309	0.0879723	0.140019	0.0441069	0.0333429	0.0266877	0.0331319	0.0700637
0.347169	2.88044	0.01899	0.0605717	0.0159962	0.0137815	0.00651571	0.0278923	0.018147	0.0225236	0.0269825	0.066174	0.0918096	0.0310909	0.0262169	0.0263012	0.0279901	0.0749482
0.27922	3.58141	0.0106846	0.0173397	0.0160219	0.0124245	0.0082631	0.0316137	0.0132414	0.017188	0.025486	0.03398	0.0624869	0.0144476	0.0228917	0.0262876	0.0238707	0.0799073
0.22457	4.45296	0.0122996	0.022282	0.0171845	0.0135715	0.00978811	0.0329703	0.0136022	0.0205044	0.0300592	0.0499479	0.0773944	0.0210817	0.0279585	0.0303795	0.029825	0.0898717
0.180616	5.5366	0.0179816	0.0438404	0.0153019	0.0137103	0.0101149	0.0338932	0.0319701	0.0241042	0.0300223	0.0727787	0.130532	0.0340487	0.0309619	0.030905	0.0327718	0.0738985
0.145265	6.88395	0.0141133	0.0264374	0.0126416	0.0102284	0.0108928	0.0302396	0.039983	0.0208064	0.0262132	0.073199	0.136325	0.0351589	0.0276101	0.0274586	0.0300776	0.0462273
0.116834	8.55919	0.0122198	0.0220122	0.0115444	0.00924204	0.0125605	0.0241622	0.0453598	0.0211165	0.0255162	0.0754838	0.146871	0.0370733	0.029827	0.0269245	0.0320775	0.0308342
0.0939665	10.6421	0.0153142	0.0362959	0.015607	0.0106714	0.0135703	0.0209048	0.0547726	0.0255237	0.0296444	0.0912972	0.143863	0.0435351	0.0338801	0.0312309	0.0384459	0.0382055
0.075575	13.2319	0.0177283	0.0481652	0.0230411	0.0130102	0.0150635	0.0153049	0.0528844	0.0293692	0.0338201	0.098953	0.114237	0.0451463	0.0366335	0.0372747	0.0455653	0.0585181
0.0607832	16.4519	0.0164755	0.0551412	0.0278001	0.0121722	0.01637	0.00147382	0.0545394	0.0305639	0.0336094	0.104022	0.0631682	0.0460226	0.038055	0.038029	0.051347	0.0565214
0.0488865	20.4555	0.0179585	0.0678508	0.0335438	0.012247	0.0182551	0.00413215	0.062715	0.0327976	0.0341215	0.111661	0.0294526	0.0503371	0.0390565	0.0397829	0.0583066	0.0596939
0.0393183	25.4335	0.0208301	0.0822681	0.0409489	0.0136443	0.023407	0.00916857	0.0729025	0.039117	0.0394196	0.125988	0.0460693	0.0578758	0.0459754	0.0456385	0.0719087	0.0728679
0.0316228	31.6228	0.0229255	0.0823625	0.0461671	0.0154003	0.0311525	0.0332805	0.0917051	0.0453828	0.0450035	0.132614	0.0793408	0.0641376	0.0531798	0.050894	0.0874091	0.0875527
0.0254335	39.3183	0.0221752	0.0822018	0.0522569	0.0149467	0.0382317	0.0484549	0.100769	0.0494812	0.0454975	0.121377	0.0587852	0.0629436	0.0541591	0.0513474	0.10281	0.0960385
0.0204555	48.8865	0.0240882	0.0878011	0.0605155	0.0164844	0.0469031	0.0715602	0.115022	0.0568555	0.0493016	0.12455	0.0733829	0.0680227	0.0576093	0.0563502	0.120732	0.107826
0.0164519	60.7832	0.0259167	0.0950082	0.0717361	0.0200913	0.0567993	0.086482	0.138259	0.0669322	0.0575703	0.148253	0.0727609	0.0779955	0.0649434	0.0691591	0.137111	0.116979
0.0132319	75.575	0.027574	0.1062	0.088141	0.0248393	0.0669078	0.0987271	0.173038	0.0787036	0.0662194	0.188939	0.0873083	0.0953731	0.0729776	0.087485	0.141248	0.114003
0.0106421	93.9665	0.0252249	0.0984662	0.104219	0.0286684	0.078537	0.128708	0.209274	0.088447	0.0682459	0.198304	0.0839357	0.101971	0.0717442	0.102517	0.129753	0.108115
0.00855919	116.834	0.0219505	0.0924874	0.119563	0.0341784	0.0923312	0.15792	0.25443	0.100927	0.0732015	0.218627	0.0837102	0.112309	0.0731103	0.122347	0.121162	0.102406
0.00688395	145.265	0.0184633	0.111848	0.150015	0.0412873	0.114881	0.181195	0.326055	0.121283	0.0841555	0.240212	0.0949714	0.131092	0.0791731	0.149503	0.148203	0.12273
0.0055366	180.616	0.0113886	0.158553	0.191343	0.0510471	0.148369	0.154868	0.405194	0.146719	0.0992466	0.253427	0.100883	0.151909	0.0832349	0.175566	0.204349	0.151526
0.00445296	224.57	0.00344269	0.173469	0.206374	0.0614568	0.158008	0.0703634	0.454221	0.160031	0.0985128	0.199203	0.0891294	0.150701	0.0644214	0.176672	0.22653	0.146268
0.00358141	279.22	0.00745538	0.194829	0.181728	0.0737082	0.13605	0.0150361	0.442745	0.172866	0.102825	0.164856	0.0966646	0.152197	0.0603059	0.16453	0.261946	0.159567
0.00288044	347.169	0.000627961	0.2235	0.198548	0.0828899	0.15013	0.0465167	0.482935	0.196276	0.111509	0.173752	0.11113	0.156137	0.0677972	0.182494	0.309416	0.172248
0.00231667	431.653	0.0110313	0.245765	0.275463	0.0708884	0.223651	0.0736209	0.663874	0.212935	0.115049	0.193958	0.124153	0.147867	0.082806	0.228448	0.322244	0.190639
0.00186325	536.698	0.0121677	0.109521	0.10631	0.0284496	0.0905805	0.00376961	0.242671	0.0920368	0.0664524	0.0887884	0.11523	0.063975	0.0657087	0.103292	0.178039	0.158973
0.00149857	667.305	0.0206911	0.0295452	0.0470798	0.00448544	0.0527939	0.0309241	0.0419953	0.0340088	0.0458319	0.0828661	0.111236	0.028562	0.0679099	0.0653344	0.0675462	0.142164
0.00120526	829.696	0.016133	0.0543826	0.0419738	0.0205151	0.0453304	0.0121637	0.0781742	0.0523502	0.0520361	0.0634082	0.0914052	0.0344583	0.0597397	0.057673	0.0992934	0.138301
0.000969363	1031.61	0.0181276	0.100045	0.110484	0.0356406	0.109667	0.041667	0.271218	0.0992163	0.0705317	0.0891774	0.061935	0.0516559	0.0579884	0.099644	0.143624	0.122834
0.000779636	1282.65	0.0230268	0.00745301	0.0159736	0.00582698	0.0348454	0.0396691	0.0819278	0.0175298	0.0245352	0.0199106	0.00274522	0.00838173	0.0270035	0.00380067	0.0176596	0.0202534
0.000627043	1594.79	0.0195847	0.0412829	0.0424994	0.0221799	0.0553528	0.0376295	0.153559	0.0462373	0.0341102	0.0199245	0.00115821	0.00660023	0.020535	0.0219243	0.031137	0.0164534
0.000504316	1982.88	0.0194221	0.00289216	0.00479651	0.00599476	0.00553823	0.00587346	0.0119433	0.00273363	0.01267	0.0270141	0.0313096	0.000963772	0.0207351	0.0121827	0.000765603	0.0299058
0.000405609	2465.43	0.0124601	0.0308175	0.0247213	0.0141617	0.019911	0.00870764	0.0454257	0.0224936	0.0156978	0.0352283	0.0718703	0.0308014	0.0254077	0.0111732	0.0451306	0.0594037
0.000326222	3065.4	0.0057215	0.0384047	0.0446167	0.0146332	0.0297212	0.0121614	0.0753441	0.022188	0.00787061	0.0484366	0.0673631	0.0420237	0.011751	0.0159062	0.0480806	0.0330122
0.000262373	3811.37	0.0041794	0.0330293	0.042009	0.0115954	0.0187014	0.0198423	0.0463207	0.0168607	0.00130621	0.0406089	0.0941534	0.0454382	0.0197883	0.0210389	0.0581189	0.0569079
0.00021102	4738.88	0.00637567	0.013198	0.0226072	0.010284	0.00670897	0.00701108	0.0626955	0.0130401	0.00216478	0.0174218	0.03555	0.00833732	0.0130842	0.0133768	0.0306188	0.0174534
0.000169719	5892.1	0.00730054	0.00326251	0.0215493	0.00896276	0.00489509	0.00480572	0.098454	0.0211641	0.00840048	0.0248992	0.0105032	0.0127949	0.0200899	0.0285997	0.0303392	0.0128127
0.000136501	7325.97	0.00320747	0.0191217	0.013126	0.000737194	0.0127996	0.00289495	0.115386	0.0118875	0.00157396	0.0463303	0.016065	0.027844	0.0200673	0.0346858	0.014694	0.000603083
0.000109784	9108.76	0.00691564	0.022717	0.00410595	-0.000132342	0.00915018	0.0129418	0.138276	0.00935038	0.00427548	0.0660434	0.0411691	0.0361358	0.0221991	0.0368565	0.0041599	0.0197774
8.8297e-05	11325.4	0.00422963	0.000104	0.0114578	0.00255112	6.58087e-06	0.00594326	0.107703	0.00543179	0.0013217	0.0264456	0.00728666	0.00178334	0.0212423	0.0343505	0.0110716	0.016572
7.10152e-05	14081.5	0.00636209	0.00683562	0.0023221	0.00100839	0.00415156	0.0119023	0.0330028	0.0147705	0.00593608	0.00510171	0.00375082	0.0151061	0.0218405	0.0229447	0.00631845	0.0264434
5.71159e-05	17508.3	0.00702166	0.00964166	0.0049806	0.0011108	0.00936249	0.00999701	0.017494	0.0202235	0.00429733	0.0158288	0.00495401	0.0235231	0.0250723	0.0228457	0.0157154	0.0317714
4.5937e-05	21769	0.00735439	0.0173186	0.00151292	0.000542453	0.0127851	0.016195	0.0166359	0.019177	0.00670976	0.00440433	0.00472958	0.0417798	0.0223654	0.0114712	0.0149773	0.0243995
3.6946e-05	27066.5	0.00706657	0.000553679	1.90692e-05	0.000723137	0.00628125	0.00335012	0.023364	0.00480838	0.00243733	0.0403465	0.0368976	0.0156373	0.0181989	0.0143401	0.0162965	0.018429
2.97148e-05	33653.3	0.00688061	0.00775992	0.0016613	0.00109812	0.00385442	0.00214748	0.0273812	0.00326434	0.00177424	0.0535671	0.0539306	0.00868913	0.00901163	0.00112446	0.020787	0.00576718
2.38989e-05	41842.9	0.00562926	0.0050116	0.00144694	0.00258674	0.00711797	0.00185949	0.00553079	0.00682095	0.00189287	0.0491503	0.051699	0.0154438	-5.79373e-05	0.0141493	0.0209969	0.00820876
1.92213e-05	52025.5	0.00510038	0.0130481	0.00382476	0.00239899	0.0019277	0.00728503	0.0285201	0.0137657	0.000404682	0.0641941	0.051218	0.00120589	0.00140667	0.00792933	0.0173456	0.0127288
1.54593e-05	64686.1	0.00468066	0.00639815	0.00188039	0.000961728	0.00327885	0.0013963	0.0115659	0.00238435	0.00288262	0.0343415	0.0158452	0.0142898	0.00958291	0.00086421	0.0146147	0.00393763
1.24335e-05	80427.7	0.0024687	0.00815269	0.00177016	0.000137594	0.000210177	0.00292561	0.0188198	0.00040424	0.00233327	0.0165984	0.00910555	0.00840499	0.0121199	0.00387928	0.00612257	0.00550158
1e-05	100000	0.000295978	0.00876433	0.00443448	0.000272162	0.00340107	0.00455933	0.0237839	0.00329401	0.00130627	0.00208143	0.0334152	0.00258837	0.0106956	0.0048371	0.00145748	0.0140002

## Sheet: Figure 3b
Fig 3a: Complex Rheology of OE chromosomes at 100 mm/s stretch rate
Elastic Modulus K'
Lag time	Frequency	Chromosome1	Chromosome2	Chromosome3	Chromosome4	Chromosome5	Chromosome6	Chromosome7	Chromosome8	Chromosome9	Chromosome10	Chromosome11	Chromosome12	Chromosome13	Chromosome14	Chromosome15
100	0.01	0.146865	0.0909293	0.16883	0.0232677	0.0190723	0.072785	0.0872885	0.0610339	0.174172	0.12533	0.0841027	0.18661	0.0960491	0.0570979	0.11263
80.4277	0.0124335	0.151762	0.0934231	0.172117	0.0239111	0.0204609	0.0751011	0.0914218	0.063595	0.176523	0.129124	0.0911437	0.191532	0.100493	0.0577363	0.116242
64.6861	0.0154593	0.159319	0.0971378	0.177133	0.0249199	0.0225319	0.0786093	0.0978434	0.0674739	0.180028	0.134852	0.101526	0.199101	0.107237	0.0586344	0.121792
52.0255	0.0192213	0.170828	0.102534	0.184664	0.0265144	0.0255399	0.0838236	0.107711	0.0732269	0.185098	0.143289	0.11624	0.210606	0.117259	0.059821	0.13018
41.8429	0.0238989	0.187681	0.110026	0.195559	0.0290662	0.0296947	0.091272	0.122299	0.0813714	0.191988	0.155054	0.135442	0.227559	0.131455	0.0612151	0.142296
33.6533	0.0297148	0.209773	0.119586	0.210002	0.0332364	0.0348934	0.10104	0.141483	0.0917317	0.200171	0.1695	0.156199	0.250675	0.1494	0.0624898	0.157807
27.0665	0.036946	0.231029	0.129983	0.225631	0.0403265	0.040224	0.11172	0.159421	0.101946	0.207327	0.182518	0.16932	0.276945	0.166573	0.0629797	0.172232
21.769	0.045937	0.237455	0.138482	0.236285	0.0534733	0.0438885	0.119893	0.163523	0.106921	0.209879	0.186845	0.162916	0.297565	0.17386	0.0620342	0.176825
17.5083	0.0571159	0.226491	0.143986	0.239136	0.0835109	0.0453235	0.124253	0.154004	0.105058	0.208451	0.182466	0.142035	0.309416	0.170301	0.0601683	0.171949
14.0815	0.0710152	0.223242	0.153546	0.246119	0.192947	0.0482246	0.131864	0.15485	0.106554	0.212344	0.184926	0.136145	0.331936	0.176167	0.0596167	0.175085
11.3254	0.088297	0.246117	0.174705	0.268598	0.884052	0.0555167	0.146849	0.179506	0.12345	0.229684	0.20575	0.154631	0.370865	0.205364	0.0611733	0.19456
9.10876	0.109784	0.246418	0.181645	0.270948	0.472706	0.0565822	0.144033	0.179087	0.137079	0.246309	0.214792	0.147818	0.351518	0.20839	0.0616529	0.19327
7.32597	0.136501	0.242368	0.175392	0.262388	0.216428	0.0539541	0.135062	0.18607	0.148464	0.273102	0.221469	0.156565	0.327849	0.213461	0.0638568	0.196237
5.8921	0.169719	0.24594	0.177779	0.263364	0.18407	0.0547409	0.132426	0.190694	0.170319	0.304418	0.225345	0.153593	0.317772	0.220454	0.064812	0.198402
4.73888	0.21102	0.26401	0.204291	0.284601	0.273595	0.0618481	0.145065	0.21295	0.192732	0.324107	0.237085	0.160887	0.347873	0.251359	0.0655511	0.212853
3.81137	0.262373	0.266044	0.205899	0.285912	0.234762	0.0638885	0.141649	0.215192	0.183172	0.305523	0.260356	0.164796	0.336738	0.251323	0.0662868	0.21065
3.0654	0.326222	0.269623	0.204158	0.289382	0.29763	0.0670589	0.143527	0.214628	0.161326	0.271513	0.286236	0.164855	0.350072	0.250902	0.0657205	0.209273
2.46543	0.405609	0.271441	0.203746	0.292913	0.288853	0.0741538	0.142	0.219464	0.151638	0.265381	0.292998	0.169193	0.344602	0.25336	0.0662804	0.209804
1.98288	0.504316	0.286348	0.222771	0.310267	0.289969	0.0896007	0.148646	0.242587	0.169916	0.288109	0.29581	0.177436	0.357322	0.277503	0.0665674	0.221677
1.59479	0.627043	0.290162	0.226771	0.313848	0.325753	0.106651	0.150484	0.245384	0.168565	0.277316	0.281353	0.179647	0.364411	0.27024	0.0643291	0.220561
1.28265	0.779636	0.293642	0.230381	0.314584	0.283741	0.128332	0.151713	0.258277	0.179818	0.298296	0.286921	0.185595	0.369687	0.272692	0.0627439	0.225494
1.03161	0.969363	0.303758	0.242687	0.322981	0.332059	0.155423	0.155853	0.27134	0.186854	0.2925	0.314045	0.191662	0.383146	0.276084	0.0615266	0.229632
0.829696	1.20526	0.316449	0.260425	0.338686	0.315144	0.173969	0.157755	0.292448	0.196345	0.297423	0.306069	0.199187	0.384248	0.292718	0.0624637	0.23779
0.667305	1.49857	0.316021	0.265292	0.344606	0.323413	0.14958	0.157215	0.289255	0.204531	0.306611	0.319479	0.197024	0.378366	0.293789	0.0628359	0.240263
0.536698	1.86325	0.31602	0.267806	0.354536	0.344584	0.117612	0.155587	0.282897	0.204957	0.302482	0.308112	0.193949	0.36773	0.299467	0.0646261	0.242541
0.431653	2.31667	0.318299	0.272706	0.366163	0.34336	0.108694	0.155827	0.288191	0.211849	0.312306	0.312208	0.196458	0.367737	0.304863	0.0641011	0.248544
0.347169	2.88044	0.331039	0.292992	0.387858	0.338134	0.125707	0.15963	0.307396	0.22187	0.321907	0.324272	0.202568	0.376225	0.319535	0.0630465	0.258369
0.27922	3.58141	0.32641	0.293755	0.389047	0.343874	0.115072	0.159338	0.297461	0.215529	0.32142	0.331669	0.197193	0.377367	0.323048	0.062812	0.25909
0.22457	4.45296	0.32912	0.297365	0.388033	0.338335	0.131675	0.162719	0.3078	0.21077	0.327397	0.336505	0.199473	0.390783	0.334376	0.0611472	0.264666
0.180616	5.5366	0.331473	0.305617	0.39439	0.33725	0.122966	0.163551	0.306707	0.209462	0.331939	0.336016	0.197848	0.389895	0.344926	0.0617125	0.269655
0.145265	6.88395	0.343599	0.330124	0.415955	0.345896	0.121269	0.166255	0.316784	0.218847	0.341795	0.337616	0.200802	0.39047	0.357831	0.0627148	0.276899
0.116834	8.55919	0.350339	0.336327	0.408248	0.34129	0.127905	0.168069	0.318969	0.215895	0.340707	0.345108	0.202296	0.393382	0.355893	0.0641829	0.274816
0.0939665	10.6421	0.363721	0.347582	0.408308	0.355053	0.121405	0.170063	0.327018	0.221688	0.342534	0.354463	0.206427	0.389878	0.356714	0.0666631	0.276096
0.075575	13.2319	0.374375	0.362081	0.403372	0.35503	0.125827	0.174024	0.335233	0.221377	0.347492	0.353559	0.209124	0.396469	0.365856	0.0672378	0.28081
0.0607832	16.4519	0.384343	0.394554	0.415185	0.362228	0.124852	0.178699	0.347577	0.226835	0.353257	0.355153	0.212834	0.404041	0.382149	0.0671006	0.289316
0.0488865	20.4555	0.384677	0.396414	0.405781	0.371576	0.124479	0.180852	0.350642	0.230051	0.347918	0.341063	0.215995	0.404692	0.381053	0.0674549	0.289451
0.0393183	25.4335	0.384615	0.395097	0.397364	0.38477	0.121243	0.184783	0.36229	0.236427	0.350498	0.328859	0.219882	0.412712	0.397418	0.0664236	0.299631
0.0316228	31.6228	0.395624	0.399198	0.37901	0.399632	0.117762	0.189671	0.376367	0.243371	0.352269	0.322351	0.224915	0.416121	0.406804	0.0681245	0.306696
0.0254335	39.3183	0.408908	0.447675	0.364726	0.408457	0.112764	0.19473	0.39627	0.248854	0.357122	0.301644	0.229384	0.418592	0.414542	0.0698511	0.314411
0.0204555	48.8865	0.403079	0.459373	0.325087	0.403751	0.105852	0.194406	0.401357	0.249842	0.357448	0.262076	0.225167	0.415789	0.410299	0.0703036	0.316104
0.0164519	60.7832	0.410146	0.48819	0.265071	0.399066	0.0924868	0.196185	0.418293	0.249099	0.364457	0.195386	0.219028	0.415399	0.410787	0.0722729	0.320293
0.0132319	75.575	0.414214	0.526499	0.178847	0.410039	0.0740017	0.201001	0.445219	0.253898	0.369169	0.0850039	0.213402	0.420112	0.419593	0.0729882	0.33088
0.0106421	93.9665	0.418796	0.705235	0.0664434	0.436498	0.050264	0.206984	0.485186	0.266211	0.375728	-0.0944241	0.21463	0.42437	0.427841	0.0726775	0.346572
0.00855919	116.834	0.412605	0.837466	-0.0735786	0.453146	0.0130093	0.206123	0.501263	0.273894	0.381521	-0.377774	0.204022	0.423604	0.420445	0.0712127	0.353817
0.00688395	145.265	0.415594	0.863757	-0.29968	0.504865	-0.0490695	0.211773	0.5419	0.298058	0.391548	-0.894499	0.200671	0.429562	0.427451	0.0699304	0.377072
0.0055366	180.616	0.41818	0.949546	-0.695796	0.545645	-0.172002	0.218753	0.600844	0.341872	0.407308	-2.68923	0.220318	0.432185	0.430032	0.0718002	0.398177
0.00445296	224.57	0.421768	2.04558	-1.35203	0.568279	-0.405508	0.230208	0.62759	0.429074	0.43255	-0.152081	0.531677	0.433122	0.430871	0.0760709	0.407487
0.00358141	279.22	0.421615	1.44627	-2.68136	0.55615	-1.07341	0.239459	0.572417	0.479813	0.463108	-0.853763	0.849637	0.431813	0.426459	0.0825373	0.394042
0.00288044	347.169	0.427057	1.34653	-3.94029	0.540374	-0.432031	0.258113	0.550808	0.488208	0.523063	-1.69465	0.630462	0.432188	0.429741	0.0948519	0.387674
0.00231667	431.653	0.430159	1.29718	-3.35475	0.577299	-0.337204	0.281503	0.57909	0.585996	0.613202	-3.66368	0.61201	0.434783	0.437825	0.105146	0.40629
0.00186325	536.698	0.432069	1.5729	-3.17588	0.597948	-1.07888	0.300195	0.595716	0.830403	0.662156	-1.68721	1.64985	0.434913	0.452342	0.10894	0.424487
0.00149857	667.305	0.433185	1.4943	-1.69092	0.571434	0.708725	0.296457	0.584926	0.638363	0.608069	-3.52315	0.929475	0.432251	0.475307	0.102871	0.427135
0.00120526	829.696	0.437079	2.25676	-0.547617	0.588509	-1.00444	0.297767	0.616468	0.627302	0.574842	-1.31209	1.10523	0.432258	0.507163	0.0967717	0.454344
0.000969363	1031.61	0.445244	2.30996	40.7888	0.599695	-4.66418	0.321014	0.626283	0.65438	0.631124	-4.17306	1.13577	0.433795	0.529635	0.104897	0.468115
0.000779636	1282.65	0.456817	2.16468	6.57508	0.593531	-0.870935	0.325852	0.625545	0.703133	0.633935	2.45693	1.19729	0.434659	0.538251	0.106046	0.462771
0.000627043	1594.79	0.469474	1.86994	-5.9556	0.577676	-0.817108	0.303258	0.621862	0.658261	0.593704	14.2281	1.11762	0.435126	0.526009	0.100972	0.442358
0.000504316	1982.88	0.484936	1.65309	-4.03359	0.574224	-0.619056	0.301235	0.62158	0.7465	0.596608	-7.25283	1.21991	0.43598	0.520245	0.102519	0.430624
0.000405609	2465.43	0.49207	1.72976	17.2184	0.576636	2.91891	0.312858	0.630385	0.757816	0.610774	-12.7893	1.21892	0.435277	0.551439	0.105717	0.438894
0.000326222	3065.4	0.48085	1.77025	5.94523	0.573072	2.66164	0.313472	0.63511	0.736289	0.596767	8.60236	1.18216	0.433098	0.562374	0.105625	0.433075
0.000262373	3811.37	0.458125	1.77336	17.9292	0.572523	7.73708	0.31645	0.633789	0.751328	0.59511	-0.629807	1.16446	0.42998	0.563093	0.10768	0.427375
0.00021102	4738.88	0.445506	1.94844	-76.3838	0.571352	12.1889	0.318976	0.635316	0.744042	0.581819	5.38626	1.08509	0.427974	0.574393	0.107648	0.423668
0.000169719	5892.1	0.452296	1.90226	5.03857	0.569012	3.9396	0.319209	0.643646	0.758706	0.585121	-7.35004	1.08784	0.430216	0.588149	0.108867	0.424289
0.000136501	7325.97	0.450709	1.9162	16.9059	0.571597	11.0066	0.314806	0.644673	0.778226	0.595936	-3.34269	1.12665	0.434546	0.571016	0.108655	0.427697
0.000109784	9108.76	0.453743	1.8638	18.0417	0.570611	13.3093	0.304757	0.640982	0.772245	0.613661	-7.86498	1.13984	0.44191	0.543794	0.107741	0.431361
8.8297e-05	11325.4	0.456728	1.86711	23.1057	0.570597	17.1576	0.299633	0.637726	0.772029	0.630503	-6.44217	1.16618	0.445752	0.530663	0.108168	0.433806
7.10152e-05	14081.5	0.456399	1.86123	15.8991	0.567359	6.89923	0.300684	0.635504	0.776832	0.624025	-13.145	1.16954	0.441409	0.538207	0.108562	0.42927
5.71159e-05	17508.3	0.461588	1.87932	27.0239	0.566235	4.42392	0.302904	0.621545	0.770576	0.626066	-12.6287	1.20719	0.434177	0.534793	0.108564	0.429274
4.5937e-05	21769	0.467785	1.94475	-0.623542	0.565614	4.35498	0.310062	0.60574	0.7501	0.616683	-9.97388	1.218	0.421449	0.54248	0.10915	0.425484
3.6946e-05	27066.5	0.470872	2.00028	-48.5629	0.563622	5.6211	0.312729	0.593691	0.736654	0.615027	-9.14788	1.24123	0.415914	0.536752	0.10942	0.423995
2.97148e-05	33653.3	0.47136	1.99798	-16.4784	0.561528	5.33138	0.311976	0.595363	0.737474	0.618643	-8.62564	1.25356	0.418809	0.531621	0.110409	0.424036
2.38989e-05	41842.9	0.473492	1.9736	-7.33039	0.560504	5.14732	0.314496	0.600503	0.732309	0.611089	-9.54355	1.25118	0.421712	0.533979	0.111459	0.424727
1.92213e-05	52025.5	0.471343	1.90308	11.4324	0.559816	6.6698	0.312818	0.616021	0.727345	0.611751	-9.77135	1.23091	0.433765	0.528798	0.112753	0.428026
1.54593e-05	64686.1	0.473382	1.88339	23.5739	0.559296	8.69044	0.314965	0.621139	0.721341	0.606081	-11.2286	1.22824	0.436779	0.531191	0.113859	0.428257
1.24335e-05	80427.7	0.477654	1.91105	24.7481	0.560133	8.44181	0.316523	0.615463	0.717498	0.60928	-12.085	1.24582	0.43446	0.527541	0.114253	0.427415
1e-05	100000	0.477284	1.89631	19.9907	0.565536	9.67409	0.315415	0.625489	0.725483	0.610982	-10.6385	1.22684	0.438688	0.530719	0.113544	0.427878
Viscous Modulus K''
Lag time	Frequency	Chromosome1	Chromosome2	Chromosome3	Chromosome4	Chromosome5	Chromosome6	Chromosome7	Chromosome8	Chromosome9	Chromosome10	Chromosome11	Chromosome12	Chromosome13	Chromosome14	Chromosome15
100	0.01	0.0373736	0.0233739	0.0293496	0.0405531	0.01202	0.0198376	0.0335769	0.022344	0.020648	0.0302751	0.0397102	0.0449232	0.0363488	0.00322044	0.0281869
80.4277	0.0124335	0.045578	0.0284788	0.0358674	0.0505952	0.0146124	0.0241962	0.0410497	0.0272352	0.0250884	0.0367813	0.0473288	0.0550375	0.0442509	0.00376171	0.0343566
64.6861	0.0154593	0.0548406	0.034301	0.0433531	0.0632459	0.0175308	0.029165	0.0495771	0.0327845	0.0300606	0.0440303	0.0549038	0.0667781	0.053146	0.0042335	0.0413086
52.0255	0.0192213	0.0643566	0.0405651	0.0514112	0.079302	0.0205856	0.0344581	0.0585013	0.0386257	0.0351926	0.0513756	0.0607365	0.0796427	0.0623383	0.0044778	0.0484384
41.8429	0.0238989	0.0719282	0.0466129	0.0589376	0.0999274	0.0233455	0.0393382	0.0659022	0.043828	0.0396501	0.0572923	0.0615628	0.092061	0.0700946	0.00425274	0.0541511
33.6533	0.0297148	0.0728948	0.051284	0.0636528	0.126961	0.0250686	0.0423769	0.0675733	0.0466097	0.0420787	0.0590605	0.0526406	0.100566	0.0731299	0.00330847	0.0552547
27.0665	0.036946	0.0613714	0.0533023	0.0625619	0.163656	0.0249968	0.04181	0.0583898	0.0449663	0.0415318	0.054155	0.031561	0.10028	0.0679205	0.00168519	0.048274
21.769	0.045937	0.0407841	0.0530682	0.0560714	0.216785	0.0235542	0.0378664	0.0427623	0.0402163	0.0403486	0.0458732	0.00807485	0.0911917	0.0575515	0.000215922	0.036635
17.5083	0.0571159	0.0321773	0.054919	0.0530656	0.303536	0.0234442	0.0353226	0.0401826	0.0404896	0.0452862	0.0461901	0.00402646	0.0856236	0.0568397	0.000410191	0.0339848
14.0815	0.0710152	0.0454838	0.0623163	0.0600942	0.475132	0.0263876	0.0368153	0.0565857	0.0519319	0.0595576	0.0603482	0.0224608	0.0884798	0.0726971	0.00247236	0.0441758
11.3254	0.088297	0.0504596	0.0622289	0.0584268	0.450779	0.0265485	0.0292854	0.0613357	0.062641	0.0722937	0.0685772	0.0257706	0.060554	0.0756663	0.00362421	0.0435538
9.10876	0.109784	0.0286571	0.0444264	0.0360316	0.31073	0.0210714	0.0106607	0.0463335	0.0574346	0.075635	0.0587491	0.0152761	0.0119638	0.0564463	0.0037677	0.0289528
7.32597	0.136501	0.0429034	0.0469267	0.042208	0.129603	0.0246176	0.0125049	0.0620138	0.065944	0.0854992	0.0668165	0.0292198	0.0199036	0.0693418	0.00488104	0.0374346
5.8921	0.169719	0.0378219	0.0547729	0.0468526	0.0138947	0.028803	0.0165908	0.0588222	0.0555533	0.0663008	0.0614414	0.0201673	0.0361437	0.0691828	0.00317624	0.0339809
4.73888	0.21102	0.0430535	0.0607268	0.0538894	0.0631083	0.0348702	0.0178627	0.055729	0.0380482	0.0296374	0.0741021	0.0196526	0.0356789	0.0634318	0.00216786	0.0292596
3.81137	0.262373	0.0392503	0.0421254	0.0446126	0.0120136	0.0363971	0.0105116	0.0478271	0.010745	0.00520922	0.0850614	0.0217829	0.0234859	0.0455187	0.00143591	0.0219843
3.0654	0.326222	0.0444136	0.0520418	0.0559649	0.137237	0.0463349	0.0177259	0.0570843	0.00965664	0.00336782	0.07318	0.0255705	0.0433887	0.0540064	0.000519753	0.0280034
2.46543	0.405609	0.0470236	0.0529138	0.0553698	0.00918945	0.0533649	0.0146983	0.0666606	0.0278477	0.0262416	0.0598186	0.030381	0.0347008	0.0587624	0.000544276	0.0328263
1.98288	0.504316	0.0477498	0.0598329	0.057614	0.00383605	0.0625146	0.014776	0.0674547	0.037718	0.0305789	0.0384666	0.030853	0.0309085	0.0508225	0.00117314	0.0313838
1.59479	0.627043	0.0400492	0.0554312	0.05279	0.0428454	0.0664157	0.0140871	0.0582798	0.0296954	0.023323	0.041867	0.0268856	0.0308338	0.0360388	0.0028283	0.0270402
1.28265	0.779636	0.0437699	0.0655717	0.0581323	0.0075761	0.0658342	0.0138757	0.0684898	0.0472703	0.0409591	0.0612296	0.0294469	0.0288726	0.0465742	0.0019318	0.0326279
1.03161	0.969363	0.0452611	0.0692275	0.0669863	0.0379934	0.0544453	0.0135782	0.0678996	0.0348871	0.0276331	0.0538226	0.0277034	0.025766	0.0529368	0.000307207	0.0340618
0.829696	1.20526	0.0394498	0.0677049	0.0701117	0.0347169	0.0168941	0.0104198	0.0523444	0.0326296	0.0243386	0.0441277	0.0215195	0.0128116	0.0477095	0.000606318	0.0316607
0.667305	1.49857	0.0309007	0.0663189	0.0706225	0.05683	0.0177834	0.00921139	0.0369347	0.0337517	0.0269811	0.048101	0.0145737	0.00658451	0.0451227	0.0012466	0.0302758
0.536698	1.86325	0.0333966	0.0717516	0.0806751	0.0347874	0.0138129	0.00958233	0.0423478	0.0312493	0.0310279	0.0464352	0.0164507	0.00801134	0.0526439	0.00130804	0.0338181
0.431653	2.31667	0.0389781	0.0833142	0.0864141	0.0355296	0.0103064	0.0135812	0.0534422	0.0356205	0.0351934	0.0520394	0.0207469	0.0203246	0.0573443	0.000162196	0.0375775
0.347169	2.88044	0.0348414	0.0849926	0.0813418	0.0241675	0.0140168	0.0137656	0.0446246	0.0284175	0.0361849	0.0597347	0.0160228	0.0220414	0.0549061	0.000369783	0.0344796
0.27922	3.58141	0.0286144	0.0781621	0.0717414	0.027446	0.0108851	0.0136591	0.0370889	0.0139258	0.0304746	0.059957	0.0145995	0.0235681	0.0508271	0.000118414	0.0313434
0.22457	4.45296	0.0370746	0.0956811	0.0809038	0.02449	0.0252133	0.0161872	0.0463292	0.0198105	0.0353554	0.0681225	0.0192856	0.0251336	0.0571793	0.00086534	0.0345326
0.180616	5.5366	0.0442524	0.110901	0.0976649	0.030366	0.0143117	0.0166829	0.0547044	0.0260554	0.0361346	0.0682585	0.0246969	0.0216652	0.0595932	0.00284197	0.0366337
0.145265	6.88395	0.0458935	0.119404	0.0986337	0.0304595	0.0148448	0.0170769	0.0514112	0.0266015	0.0312356	0.0856222	0.0269064	0.0180327	0.0483837	0.00458023	0.0306807
0.116834	8.55919	0.0491387	0.12486	0.0970533	0.0376827	0.0228846	0.0185245	0.0548599	0.0259656	0.0256157	0.101866	0.0318885	0.0162941	0.0420804	0.00595452	0.0284434
0.0939665	10.6421	0.0536356	0.147151	0.119737	0.048306	0.0270794	0.0216407	0.0643201	0.0334843	0.029293	0.110966	0.0385257	0.0201691	0.0483482	0.00559294	0.0335038
0.075575	13.2319	0.0501132	0.168733	0.142777	0.0541477	0.0335442	0.0239018	0.0704626	0.0375755	0.0318408	0.127798	0.0432547	0.0235433	0.0576575	0.00466146	0.0401128
0.0607832	16.4519	0.0416607	0.178935	0.162948	0.0576899	0.0438027	0.024307	0.0738527	0.0415301	0.0258556	0.142699	0.0496708	0.0233959	0.0511059	0.00442084	0.038913
0.0488865	20.4555	0.0334264	0.178249	0.184228	0.0599627	0.0488514	0.0246965	0.0761894	0.0459606	0.0252185	0.172047	0.0563534	0.023211	0.0485756	0.00415582	0.0407658
0.0393183	25.4335	0.0374706	0.216499	0.230882	0.0670869	0.0606907	0.0272174	0.0890216	0.0547848	0.0312555	0.213192	0.0663835	0.0223024	0.0508087	0.00547865	0.0463344
0.0316228	31.6228	0.0436194	0.273365	0.280763	0.0683003	0.072799	0.0292952	0.103185	0.0619487	0.0400505	0.259298	0.0773236	0.0207503	0.052158	0.00703628	0.0512058
0.0254335	39.3183	0.031679	0.322376	0.339314	0.0598917	0.0908558	0.0270049	0.103965	0.0656106	0.0415352	0.302891	0.0860019	0.0148642	0.0364004	0.00711047	0.0475258
0.0204555	48.8865	0.0272048	0.359619	0.408697	0.0594362	0.111157	0.0266619	0.109834	0.0739311	0.049328	0.364439	0.0982905	0.0117712	0.0313173	0.00794287	0.0490144
0.0164519	60.7832	0.0274017	0.456439	0.502623	0.073954	0.137834	0.0307263	0.126984	0.0880539	0.0572719	0.420952	0.121996	0.0144366	0.0338978	0.00800917	0.0555948
0.0132319	75.575	0.0304888	0.574888	0.615596	0.101121	0.170968	0.0363314	0.149123	0.112334	0.0674042	0.492714	0.158608	0.0176957	0.0394491	0.0081822	0.065843
0.0106421	93.9665	0.0191193	0.690293	0.749662	0.111727	0.207471	0.0356357	0.14363	0.135818	0.0771866	0.569746	0.201759	0.0137976	0.0294669	0.00755752	0.067125
0.00855919	116.834	0.0159816	0.64255	0.869934	0.129324	0.240436	0.0389042	0.141493	0.163998	0.089085	0.63336	0.259587	0.0149542	0.0297921	0.00847524	0.0709313
0.00688395	145.265	0.0190476	0.752706	0.881989	0.139146	0.257909	0.0465815	0.147254	0.211343	0.107595	0.627906	0.366682	0.0128249	0.0298533	0.012538	0.0737117
0.0055366	180.616	0.0251054	1.0817	0.704156	0.127619	0.236993	0.0571931	0.143505	0.262065	0.130655	0.879737	0.547762	0.0125673	0.0370356	0.0184968	0.0693513
0.00445296	224.57	0.0199156	0.782055	0.157648	0.0842387	0.110963	0.0606868	0.0520882	0.28016	0.151395	2.78929	0.818331	0.00834598	0.0338692	0.0228798	0.044181
0.00358141	279.22	0.0237656	0.258856	1.80284	0.0528524	0.422852	0.0677226	0.0281391	0.250016	0.177228	1.10648	0.446787	0.00678164	0.0412997	0.0288223	0.0344153
0.00288044	347.169	0.0225747	0.299842	19.081	0.064117	4.03942	0.0727851	0.0422642	0.263806	0.201043	0.141818	0.396541	0.00592353	0.0501527	0.0293073	0.0442966
0.00231667	431.653	0.0242328	0.676713	2.7519	0.0786444	0.831536	0.0736842	0.0802765	0.369891	0.187506	0.390695	0.775008	0.00566944	0.0669977	0.0236877	0.0625243
0.00186325	536.698	0.0250659	0.617672	2.74269	0.0308163	0.5034	0.0548888	0.048483	0.157266	0.0876788	1.23845	0.247712	0.00200523	0.0807975	0.0128777	0.0492451
0.00149857	667.305	0.0259184	0.709613	55.9417	0.0367673	3.7078	0.0400806	0.0704747	0.0728516	0.0294909	2.55202	0.27309	0.00233746	0.0926724	0.00386845	0.0568516
0.00120526	829.696	0.0309805	0.691223	7.74218	0.0171682	1.47698	0.0428622	0.0412841	0.079754	0.0552293	7.85826	0.0997997	0.00174327	0.0879088	0.00982206	0.0381699
0.000969363	1031.61	0.0367977	0.479302	0.373475	0.0259219	5.18351	0.0459941	0.0505131	0.197311	0.0816331	7.99314	0.459815	0.00360754	0.0723152	0.0133541	0.0277931
0.000779636	1282.65	0.0367126	0.00508655	10.1371	0.00255518	3.04958	0.00735297	0.0392328	0.106769	0.0103604	5.89023	0.276675	0.0022496	0.0492197	0.00129384	0.00106314
0.000627043	1594.79	0.036208	0.155678	17.3032	0.00318376	3.98068	0.01016	0.028084	0.142838	0.0226116	6.71703	0.261391	0.00242009	0.0347128	0.00693916	0.00996885
0.000504316	1982.88	0.0249765	0.00155239	31.1993	0.00825293	4.61611	0.00806615	0.0263383	0.0612112	0.0103283	9.51633	-0.00333333	0.000615955	0.0534928	0.00334373	0.00571082
0.000405609	2465.43	0.00325477	0.0901994	8.27355	0.00306986	3.59053	0.0207811	0.0242609	0.0851713	0.0102935	4.26535	0.0258649	0.00221063	0.0610944	0.00727499	0.00255848
0.000326222	3065.4	0.0164352	0.120564	9.71372	0.00170067	2.73864	0.0127758	0.0190339	0.0970431	0.0109452	8.82548	0.124809	0.00269589	0.0303736	0.00698013	0.0106331
0.000262373	3811.37	0.02077	0.256333	34.147	0.00263952	0.239883	0.0169147	0.0204853	0.0672881	0.0131278	14.3814	0.0620806	0.00241663	0.038837	0.00708772	0.00078452
0.00021102	4738.88	0.00609771	0.0144383	24.0873	0.00682718	5.7584	0.00226957	0.0116966	0.0573789	0.0137215	44.3259	0.0400926	0.00150182	0.0128609	0.00566753	0.00908955
0.000169719	5892.1	0.00408636	0.0105486	41.8873	0.00438261	2.04518	0.00279442	0.00777554	0.0547546	0.02901	11.1346	0.0751134	0.00571064	0.00726111	0.00501458	0.00130222
0.000136501	7325.97	0.000341822	0.112933	38.3228	0.00216377	2.49286	0.00691406	0.00287693	0.0191094	0.0319329	13.0376	0.0371396	0.00714747	0.0247513	0.0025196	0.00477528
0.000109784	9108.76	0.0132552	0.0262797	11.1401	0.00469829	5.47302	0.00996734	0.00662374	0.0165447	0.0318097	12.8254	0.0859897	0.00639664	0.0271606	0.0017327	0.00292701
8.8297e-05	11325.4	0.00364262	0.0731068	1.71958	0.00508932	3.11866	0.0014821	0.0150801	0.0153589	0.023847	10.5128	0.0718803	0.00294923	0.0160967	0.00344948	0.00152866
7.10152e-05	14081.5	0.00874485	0.0963416	10.3008	0.00560747	3.2028	0.00399917	0.0251807	0.00684649	0.0072008	5.3723	0.0614429	0.0117984	0.00790911	0.00313848	0.00563974
5.71159e-05	17508.3	0.0184223	0.0985101	16.2709	0.00370368	4.33585	0.00862153	0.0311437	0.02472	0.00106851	8.35199	0.0769953	0.0158973	0.00540095	0.00232593	0.00211068
4.5937e-05	21769	0.0148483	0.120856	31.2882	0.00503706	2.333	0.0132889	0.0246335	0.0206831	0.00697126	6.29784	0.0684748	0.0156325	0.00272284	0.0034059	0.00509865
3.6946e-05	27066.5	0.0156079	0.0289891	5.36756	0.0043334	0.538363	0.00542707	0.0123054	0.0193415	0.00444438	4.7407	0.0683606	0.00305417	0.0114694	0.00349944	0.000745669
2.97148e-05	33653.3	0.0121062	0.020324	37.3051	0.00392731	0.453428	0.00374646	0.00102897	0.0153429	0.00014843	2.83393	0.0397673	0.00584085	0.0109266	0.00363364	0.000778475
2.38989e-05	41842.9	0.00689344	0.0461377	38.4253	0.00163818	1.60727	0.00581578	0.0120266	0.0178792	0.00638127	1.11358	0.0113258	0.0102285	0.00479056	0.00402022	0.00149119
1.92213e-05	52025.5	0.00617219	0.058462	19.2373	0.000522771	3.63838	0.00211784	0.0183213	0.0133902	0.000965516	0.0115277	0.00733442	0.0155432	0.00859789	0.0037085	0.00322361
1.54593e-05	64686.1	0.00969455	0.010189	16.3543	0.00306995	2.13954	0.0060808	0.00658622	0.0137863	0.00298065	0.459445	0.0201855	0.00503154	0.00200288	0.00255844	0.000371933
1.24335e-05	80427.7	0.00813406	0.0179819	14.7903	0.00730619	1.54619	0.00444134	0.00701249	0.00378692	0.00123857	0.786371	0.00997798	0.00291323	0.00122935	0.000685421	0.000858295
1e-05	100000	0.00332183	0.0172626	9.09491	0.0109401	3.22053	0.00289478	0.0125286	0.00719155	0.000374266	0.802244	0.0146625	0.00356778	0.00686831	0.000660758	0.00136247

## Sheet: Figure 3c
Fig 3c: Loss tangent Tand of chromosomes with altered MCP
WT Data
Lag time	Chromosome1	Chromosome2	Chromosome3	Chromosome4	Chromosome5	Chromosome6	Chromosome7	Chromosome8	Chromosome9	Chromosome10	Chromosome11	Chromosome12	Chromosome13	Chromosome14
0.01	0.120026	0.115958	0.214008	0.0749463	0.104623	0.263013	0.197621	0.235778	0.168158	0.228053	0.213445	0.198685	0.152365	0.495547
0.013895	0.153896	0.154621	0.278462	0.100172	0.140164	0.325919	0.2514	0.307551	0.215903	0.287717	0.273595	0.254604	0.197748	0.633875
0.019307	0.182	0.19778	0.336258	0.129182	0.181312	0.365756	0.29417	0.376396	0.257743	0.332272	0.325963	0.301809	0.240747	0.741382
0.026827	0.182061	0.231922	0.343374	0.155808	0.218567	0.343669	0.292477	0.40428	0.268977	0.324985	0.340128	0.307246	0.260056	0.711678
0.0372759	0.132462	0.228235	0.263826	0.166613	0.228373	0.239912	0.216742	0.343425	0.228442	0.239327	0.291128	0.241329	0.233978	0.460557
0.0517947	0.0862802	0.179361	0.238647	0.148539	0.182411	0.144856	0.136927	0.266752	0.190599	0.15764	0.243786	0.179946	0.205705	0.272328
0.0719686	0.140843	0.186408	0.333212	0.124892	0.120856	0.22529	0.204737	0.372269	0.257002	0.233661	0.316351	0.264366	0.261082	0.471097
0.1	0.120316	0.229454	0.189716	0.153127	0.160848	0.178965	0.171089	0.345115	0.220548	0.175245	0.2561	0.227556	0.204347	0.253875
0.13895	0.139833	0.147596	0.102869	0.129989	0.125521	0.178447	0.16692	0.321448	0.20064	0.152883	0.206173	0.233478	0.142578	0.209018
0.19307	0.149579	0.0947704	0.166593	0.0996072	0.089997	0.169353	0.156905	0.299954	0.197444	0.133583	0.193735	0.242089	0.123555	0.192777
0.26827	0.153077	0.143326	0.196531	0.0915943	0.0728307	0.184999	0.170494	0.324919	0.215411	0.143999	0.237849	0.262469	0.158419	0.166386
0.372759	0.124269	0.127217	0.291317	0.121515	0.111286	0.152787	0.133043	0.16001	0.13496	0.0939478	0.179922	0.205535	0.100841	0.105461
0.517947	0.10417	0.121176	0.346362	0.0886774	0.0942939	0.147076	0.119477	0.0323108	0.0791524	0.0760635	0.166836	0.175577	0.0841346	0.0734749
0.719686	0.137683	0.123568	0.363414	0.0797967	0.102794	0.182128	0.148861	0.0979763	0.120296	0.103431	0.215661	0.248679	0.121563	0.120201
1	0.112844	0.131304	0.268769	0.100069	0.116327	0.163517	0.129109	0.0935857	0.089895	0.0851036	0.192264	0.251774	0.117275	0.0898201
1.3895	0.0925154	0.0954336	0.0486462	0.102014	0.12006	0.130541	0.0979337	0.150909	0.0790054	0.0715785	0.157196	0.273158	0.126306	0.109392
1.9307	0.0960193	0.0669401	0.0802039	0.10078	0.104395	0.122877	0.0895256	0.179084	0.0784956	0.0741898	0.15909	0.29773	0.148024	0.128764
2.6827	0.137975	0.100049	0.152088	0.113561	0.118466	0.147237	0.115947	0.16306	0.102691	0.0942507	0.21077	0.307584	0.171365	0.128925
3.72759	0.159502	0.105888	0.193737	0.149137	0.157379	0.102303	0.0918304	0.187066	0.125593	0.095498	0.197206	0.197104	0.168526	0.130869
5.17947	0.216976	0.118763	0.245157	0.162868	0.168207	0.082725	0.0892528	0.187926	0.170341	0.110097	0.217694	0.0749983	0.171105	0.150412
7.19686	0.291166	0.148438	0.303185	0.19992	0.206451	0.12099	0.108159	0.233445	0.204223	0.136315	0.268714	0.122028	0.218675	0.199723
10	0.403175	0.20541	0.438742	0.267412	0.28677	0.166061	0.118252	0.277481	0.24083	0.158073	0.291969	0.120218	0.251947	0.237952
13.895	0.544139	0.269435	0.573217	0.325192	0.36235	0.226889	0.114088	0.324037	0.258314	0.172475	0.272342	0.144149	0.276977	0.291513
19.307	0.765161	0.364777	0.811785	0.40947	0.491912	0.298675	0.126781	0.398697	0.315293	0.208375	0.296127	0.154556	0.338195	0.373196
26.827	1.11961	0.49636	1.26728	0.534316	0.670162	0.390077	0.17038	0.568737	0.461884	0.288208	0.448991	0.184192	0.500374	0.509913
37.2759	1.33849	0.66148	1.55956	0.700928	0.893183	0.518234	0.185611	0.739672	0.583686	0.346054	0.53809	0.24254	0.686223	0.650454
51.7947	0.831796	0.878127	1.35133	0.73987	0.90674	0.683856	0.219329	1.0502	0.821464	0.438792	0.758651	0.313714	1.08017	0.884174
71.9686	0.983598	1.34103	2.60055	0.734693	0.719911	1.00671	0.286018	1.88654	1.29174	0.577688	1.15338	0.409659	2.0992	1.4527
100	2.92545	4.29186	-3.76471	1.22882	1.28825	1.52622	0.363452	15.9452	2.62647	0.673051	2.07977	0.49556	19.4214	3.31536
138.95	1.55245	-3.33868	-1.0688	1.29794	1.31829	0.929514	0.415453	-2.73943	3.93966	0.411581	2.56166	0.514578	-2.80046	4.55293
193.07	0.457924	0.217329	0.287191	0.301095	0.515394	0.100984	0.484959	0.60443	1.22075	0.165887	1.09521	0.535848	3.5584	0.95937
268.27	1.02684	0.449544	-27.6436	0.214804	0.337799	0.527435	0.648285	2.12805	4.63409	0.375437	3.31275	0.788046	-7.86452	5.17425
372.759	0.406874	0.32043	0.483412	0.301263	0.364516	0.0958577	0.512673	0.545303	-6.08669	0.112558	33.283	0.526198	-0.710697	5.44808
517.947	0.164383	0.724483	0.696217	0.206847	0.225921	0.135893	0.106377	1.9729	-0.907933	0.0501388	-2.79688	0.0156768	-0.0930037	-2.76677
719.686	0.217217	0.47427	0.0846925	0.106098	0.117223	0.0665257	0.116475	0.464277	0.9209	0.0392491	0.299657	0.0505612	-0.197372	0.565721
1000	0.326891	0.368932	0.832074	0.0764168	0.119381	0.162643	0.185903	1.06288	-44.1559	0.1176	1.54352	0.127537	-0.853067	2.59569
1389.5	0.2257	0.109496	0.282327	0.0192525	0.0668067	0.107965	0.126852	1.14538	1.74147	0.130864	0.603384	0.127064	-1.08012	1.06346
1930.7	0.194891	0.142737	0.126703	0.0342793	0.0573791	0.054411	0.0723783	1.09956	1.21507	0.135595	0.26226	0.100632	-0.732815	0.658521
2682.7	0.168864	0.10816	0.0902699	0.0522294	0.0140417	0.04997	0.0833414	1.56038	2.12436	0.109832	0.327885	0.0900438	-0.322542	0.575396
3727.59	0.103713	0.0431139	0.0196393	0.0070274	0.0295297	0.00211179	0.0184501	0.859447	0.485023	0.0361174	0.158933	0.068131	-0.166367	0.411464
5179.47	0.0766109	0.0158155	0.1341	0.0394236	0.0191362	0.00505535	0.0247837	0.303854	0.488346	0.0688576	0.26126	0.0232742	-0.167556	0.183209
7196.86	0.0996425	0.0103351	0.0794027	0.0781847	0.0066069	0.000754938	0.033245	0.279102	0.379933	0.0702198	0.284318	0.0326327	-0.264038	0.172434
10000	0.149742	0.0087007	0.0393246	0.0348369	0.0167471	0.00684487	0.0175271	0.521941	0.433312	0.0568966	0.21642	0.0312563	-0.30976	0.0752473
13895	0.211702	0.0222323	0.00742257	0.0424284	0.0409873	0.0312603	0.026154	0.514167	0.877736	0.0336746	0.215713	0.0543954	-0.298032	0.0234315
19307	0.284359	0.0761241	0.000462702	0.0172634	0.0814452	0.0456734	0.0494211	0.629394	1.27339	0.0230892	0.112053	0.0519252	-0.409793	0.0472722
26827	0.301947	0.0583899	0.0218525	0.0235717	0.0637111	0.0370166	0.0273624	1.06148	1.4561	0.0394333	0.116968	0.0495245	-0.559915	0.0531704
37275.9	0.21797	0.0611328	0.0219347	0.0190772	0.0360722	0.0227897	0.0303473	0.55295	1.69295	0.0202339	0.0532415	0.0142308	-0.646749	0.0414401
51794.7	0.0187757	0.0145878	0.0104543	0.027861	0.0390968	0.0163585	0.00186322	0.588215	1.20253	0.00828393	0.123711	0.0384353	-0.245832	0.0170543
71968.6	0.0280414	0.0122297	0.00420289	0.026869	0.056859	0.0182206	0.00137203	0.436373	0.521128	0.00934365	0.137582	0.0409679	-0.207701	0.012274
100000	0.0261244	0.0270584	0.00557681	0.0195824	0.0195802	0.00617785	0.00965258	0.185753	0.246751	0.00709159	0.104392	0.0211352	-0.278356	0.00168924
KD Data
Lag time	Chromosome1	Chromosome2	Chromosome3	Chromosome4	Chromosome5	Chromosome6	Chromosome7	Chromosome8	Chromosome9	Chromosome10	Chromosome11	Chromosome12	Chromosome13	Chromosome14	Chromosome15	Chromosome16
0.01	0.293864	0.158006	0.187157	0.338102	0.203355	0.286354	0.560394	0.230177	0.169865	0.293931	0.435148	0.221906	0.297749	0.462125	0.235636	0.185117
0.013895	0.361817	0.219465	0.237334	0.417217	0.248706	0.357723	0.697729	0.287836	0.213972	0.386385	0.578169	0.290471	0.37673	0.557673	0.297517	0.239603
0.019307	0.402406	0.304404	0.275885	0.467139	0.272544	0.399627	0.766383	0.32745	0.24693	0.480614	0.725714	0.359017	0.437059	0.598574	0.343393	0.289433
0.026827	0.374624	0.420071	0.270452	0.445351	0.247878	0.344487	0.620487	0.314856	0.24292	0.535346	0.783786	0.397468	0.430235	0.522726	0.332765	0.30514
0.0372759	0.259506	0.570271	0.194726	0.341204	0.182758	0.129818	0.211407	0.242743	0.184576	0.495589	0.567725	0.369502	0.319867	0.316658	0.232092	0.25498
0.0517947	0.148786	0.739886	0.1203	0.268367	0.185509	0.0806592	0.00861234	0.220697	0.130705	0.436838	0.243994	0.329194	0.212545	0.142239	0.125081	0.198655
0.0719686	0.232935	0.855232	0.175462	0.368484	0.250819	0.0158212	0.238023	0.29382	0.19331	0.579888	0.399025	0.410743	0.308917	0.25869	0.202428	0.27143
0.1	0.202752	0.695326	0.116803	0.291612	0.201855	0.0568055	0.0803062	0.191665	0.167757	0.466285	0.362616	0.313998	0.243469	0.164974	0.175021	0.235493
0.13895	0.207703	0.241391	0.092713	0.275214	0.193884	0.0394651	0.205582	0.144434	0.171328	0.245656	0.37099	0.170833	0.220368	0.168296	0.185704	0.214747
0.19307	0.195574	0.226124	0.0742289	0.267731	0.223736	0.0357576	0.229403	0.178403	0.171649	0.154517	0.308314	0.114868	0.199999	0.143052	0.173888	0.209443
0.26827	0.21229	0.449368	0.0852409	0.253914	0.165522	0.00271441	0.134416	0.172745	0.184628	0.258758	0.312849	0.187169	0.219276	0.145397	0.177094	0.245701
0.372759	0.177405	0.416159	0.0602232	0.146683	0.0870739	0.0558513	0.0918802	0.152596	0.148439	0.146836	0.220806	0.10857	0.152246	0.125475	0.129776	0.188996
0.517947	0.164784	0.523531	0.0626751	0.0765181	0.0294821	0.117471	0.040869	0.125872	0.133256	0.156384	0.168064	0.111042	0.122311	0.141654	0.0989982	0.161587
0.719686	0.188891	0.61271	0.0804402	0.142072	0.088663	0.106702	0.0933174	0.164435	0.172161	0.203459	0.207458	0.144052	0.156105	0.171521	0.127156	0.204843
1	0.151672	0.599904	0.0733912	0.124651	0.0426081	0.0868362	0.0584388	0.125391	0.152591	0.174721	0.194524	0.124569	0.11748	0.159071	0.111814	0.170338
1.3895	0.0834426	0.525182	0.0647782	0.151925	0.0631532	0.0176979	0.0738834	0.11228	0.121895	0.11739	0.151192	0.0934676	0.0690066	0.133354	0.0911831	0.112214
1.9307	0.0545239	0.576981	0.0708864	0.155791	0.078579	-0.000915055	0.0777507	0.125709	0.112354	0.119301	0.131565	0.0973579	0.0517096	0.138491	0.0815182	0.0900613
2.6827	0.107082	0.619595	0.085352	0.140245	0.0637721	0.044148	0.0754882	0.126192	0.137023	0.166116	0.154617	0.124332	0.0810433	0.166594	0.0926888	0.129601
3.72759	0.0974236	0.33191	0.07598	0.106972	0.0668972	0.0310485	0.0707846	0.101343	0.0988323	0.132164	0.123822	0.092308	0.0720838	0.130186	0.0685607	0.0994744
5.17947	0.128113	0.111566	0.0742384	0.0743784	0.0747974	0.0549804	0.0814514	0.0844146	0.0837558	0.126352	0.108838	0.074254	0.0933449	0.11089	0.0575704	0.105566
7.19686	0.134899	0.232135	0.0970698	0.0938581	0.0927953	0.0642095	0.103168	0.123314	0.106585	0.150553	0.115401	0.0951875	0.104886	0.14305	0.0747059	0.122656
10	0.126955	0.234992	0.112001	0.0917224	0.0926889	0.0706422	0.101949	0.127737	0.115296	0.150484	0.0970307	0.0985229	0.109151	0.148009	0.0927881	0.129136
13.895	0.0787763	0.304344	0.127255	0.0930091	0.103437	0.0604347	0.109649	0.150951	0.11528	0.117563	0.0401428	0.0940511	0.0889879	0.144822	0.112831	0.108869
19.307	0.0639648	0.328162	0.156655	0.093591	0.137799	0.0785283	0.137679	0.179706	0.125094	0.109674	0.0123037	0.0966961	0.0908176	0.15713	0.140135	0.10937
26.827	0.108599	0.329567	0.215561	0.110806	0.188481	0.133828	0.182386	0.201521	0.158495	0.15265	0.0495512	0.125478	0.1352	0.208043	0.1766	0.154973
37.2759	0.0872942	0.317187	0.271389	0.111821	0.246346	0.18566	0.214873	0.192414	0.1646	0.131828	0.0463535	0.124554	0.134004	0.225144	0.211093	0.15268
51.7947	0.101006	0.259814	0.351526	0.120963	0.324355	0.27384	0.267957	0.199659	0.181009	0.136318	0.0823334	0.134855	0.156117	0.26217	0.250506	0.173252
71.9686	0.115557	0.323497	0.455806	0.16268	0.414714	0.335208	0.350242	0.278898	0.228004	0.17046	0.0936044	0.171363	0.184902	0.338369	0.321328	0.209944
100	0.118681	0.377148	0.543136	0.213552	0.488875	0.346644	0.425268	0.344757	0.266681	0.209308	0.0994092	0.206418	0.199285	0.416915	0.378566	0.230328
138.95	0.0829594	0.416504	0.511229	0.270984	0.497268	0.242903	0.470146	0.435484	0.272753	0.223371	0.0775873	0.223058	0.165405	0.446138	0.37497	0.190955
193.07	0.0617117	0.493358	0.477555	0.338338	0.573181	0.174258	0.556731	0.544157	0.289813	0.246605	0.0685666	0.247423	0.150954	0.488556	0.378479	0.167679
268.27	0.0881882	0.664796	0.737954	0.387288	0.863389	0.257626	0.781231	0.68257	0.363274	0.289577	0.0957727	0.293323	0.207564	0.66367	0.524717	0.230214
372.759	0.0554356	0.523032	0.494884	0.300658	0.555419	0.113636	0.530912	0.47689	0.257535	0.205696	0.0729563	0.204632	0.157315	0.463073	0.368215	0.161975
517.947	0.0421588	0.0527805	0.0927416	0.0887177	0.0310134	0.0474614	0.0353479	0.023746	0.0916977	0.0626665	0.0635829	0.0592071	0.121233	0.0343701	0.0927765	0.112656
719.686	0.044942	0.100916	0.0947428	0.113382	0.162644	0.044712	0.137765	0.120563	0.104284	0.0711347	0.0636821	0.0731333	0.129079	0.0547496	0.0922639	0.121536
1000	0.0515974	0.141757	0.177429	0.13893	0.139538	0.0722881	0.13214	0.104014	0.13606	0.0654471	0.0582996	0.0882764	0.127639	0.113024	0.147126	0.133966
1389.5	0.0390847	0.114652	0.125055	0.0966977	0.154108	0.0547298	0.140749	0.12838	0.0919039	0.00241445	0.0167333	0.0553648	0.0426278	0.0908155	0.091764	0.0767533
1930.7	0.0294147	0.0726036	0.0695121	0.0530796	0.101	0.0321051	0.0892294	0.0859711	0.0512784	0.0469755	0.0137585	0.0226323	0.0154048	0.0563558	0.0428764	0.0312172
2682.7	0.0399863	0.0659143	0.0781898	0.073872	0.0770216	0.0358578	0.0707074	0.0677704	0.0691188	0.0227224	0.00922482	0.0341335	0.0294398	0.0604772	0.0596494	0.0585263
3727.59	0.026515	0.0237391	0.0423503	0.0361332	0.0580972	0.0150603	0.0581659	0.0564912	0.0261096	0.0242147	0.00195411	0.00800296	0.0107945	0.0510028	0.0248621	0.0136881
5179.47	0.0247868	0.0286021	0.0255131	0.0177144	0.0074598	0.00611853	0.00357736	0.00314031	0.00561493	0.0129129	0.0192541	0.00166911	0.05535	0.0499	0.0249514	0.00673269
7196.86	0.0264248	0.0209723	0.02263	0.014018	0.0211997	0.00120209	0.032272	0.0306506	0.00270588	0.0138851	0.0160661	0.00399749	0.0521137	0.0503121	0.0124308	0.00384151
10000	0.0305233	0.0173206	0.0139706	0.00905183	0.0231225	0.00733767	0.0242045	0.0249593	0.00581111	0.0168813	0.0113332	0.00165138	0.0403378	0.0384346	0.00107644	0.00925502
13895	0.0276317	0.0223089	0.0240659	0.010212	0.0292881	0.0168003	0.0107966	0.0151195	0.00422536	0.043648	0.00588119	0.0134531	0.0219988	0.036961	0.0121032	0.0182854
19307	0.0253283	0.037727	0.0173271	6.11015e-05	0.024878	0.0269577	0.000978493	0.0115357	0.0120431	0.0598216	0.000574145	0.019028	0.00366972	0.0232525	0.0286451	0.0300284
26827	0.0300839	0.0208758	0.0180364	0.00414409	0.0195071	0.020569	0.00152216	0.00796852	0.0143647	0.0562093	0.00203228	0.0158209	0.0185489	0.0303332	0.0293905	0.0257873
37275.9	0.0223164	0.0141307	0.00900528	0.00106315	0.0150824	0.0117221	0.00460621	0.00855919	0.0138324	0.0497648	0.00301666	0.0170615	0.0172596	0.00986868	0.0211626	0.0139513
51794.7	0.0152639	0.0272285	0.00711004	0.00788549	0.00284962	0.011978	0.00255606	0.00122613	0.00543558	0.0204663	0.0052143	0.0136267	0.0321626	0.00588709	0.00383447	0.0117228
71968.6	0.0138685	0.0267449	0.00592882	0.00569839	5.54431e-05	0.0131615	0.000822595	0.000112328	0.00751758	0.0223364	0.0058872	0.0138542	0.0327365	0.00385223	0.00273326	0.0119703
100000	0.01321	0.0135481	0.0034344	0.00359677	0.00208354	0.00514516	0.00174964	0.000709621	0.00706693	0.023611	0.00321825	0.0121313	0.0215907	0.00309126	0.00766006	0.00389755
OE Data
Lag time	Chromosome1	Chromosome2	Chromosome3	Chromosome4	Chromosome5	Chromosome6	Chromosome7	Chromosome8	Chromosome9	Chromosome10	Chromosome11	Chromosome12	Chromosome13	Chromosome14
0.01	0.248986	0.242254	0.168659	2.96483	0.638401	0.290844	0.359344	0.391881	0.141218	0.467262	0.217655	0.385954	0.058157	0.213192
0.013895	0.318807	0.313582	0.219346	3.65476	0.750022	0.360686	0.452879	0.499577	0.186	0.535413	0.269961	0.480764	0.0724972	0.268961
0.019307	0.376245	0.381091	0.267363	3.91666	0.787975	0.404059	0.520967	0.592187	0.232987	0.532343	0.303792	0.544728	0.0816862	0.311565
0.026827	0.374382	0.413966	0.286081	3.01156	0.709204	0.373768	0.503675	0.620943	0.265898	0.417885	0.28827	0.522485	0.0755603	0.309855
0.0372759	0.258886	0.380481	0.240244	0.986796	0.532518	0.239066	0.364081	0.547763	0.264235	0.205776	0.210304	0.390142	0.0478295	0.244255
0.0517947	0.10764	0.328255	0.167454	0.148586	0.393726	0.0956778	0.252546	0.45038	0.253857	0.040206	0.147071	0.288759	0.0249783	0.188641
0.0719686	0.173948	0.399082	0.217297	0.0882266	0.51408	0.170483	0.384679	0.517766	0.296068	0.170291	0.203824	0.42237	0.0551497	0.269602
0.1	0.18624	0.370725	0.21574	0.144498	0.477207	0.15704	0.283042	0.41924	0.218631	0.101555	0.122491	0.324178	0.0605272	0.222325
0.13895	0.206493	0.275544	0.180207	0.306149	0.437901	0.178283	0.272566	0.198198	0.103825	0.183257	0.0781501	0.296658	0.091437	0.205609
0.19307	0.195399	0.225009	0.151384	0.285821	0.445066	0.161577	0.277577	0.0668363	0.0663657	0.179537	0.059586	0.286723	0.0974686	0.196611
0.26827	0.191254	0.329676	0.186316	0.02665	0.586522	0.145708	0.306334	0.205239	0.127122	0.136377	0.0790802	0.303859	0.076458	0.204454
0.372759	0.150021	0.244315	0.138015	0.123152	0.59065	0.0987671	0.257856	0.134263	0.0769364	0.10771	0.0589303	0.193997	0.0382484	0.124604
0.517947	0.0984012	0.221162	0.118642	0.130699	0.643978	0.0543471	0.246245	0.209312	0.0852039	0.0914937	0.0686219	0.130576	0.000697144	0.076977
0.719686	0.120226	0.265488	0.155223	0.117858	0.649062	0.0781977	0.305574	0.225802	0.107881	0.130987	0.0845829	0.198475	0.024957	0.126209
1	0.132535	0.280407	0.193292	0.139148	0.469335	0.0932913	0.235161	0.190021	0.0949457	0.119606	0.075198	0.163095	0.0259217	0.112239
1.3895	0.125444	0.258034	0.23059	0.12681	0.118873	0.115068	0.142259	0.113878	0.0711824	0.129829	0.0621067	0.164987	0.0559713	0.128486
1.9307	0.114187	0.265893	0.269513	0.107749	0.0750238	0.123653	0.122808	0.0837439	0.0754293	0.143574	0.0696822	0.175827	0.058631	0.139923
2.6827	0.125176	0.326745	0.290631	0.107483	0.09587	0.119569	0.183886	0.141739	0.0955476	0.154343	0.0849738	0.188138	0.0309458	0.141256
3.72759	0.108383	0.303071	0.245139	0.0921411	0.000366925	0.113098	0.139597	0.0958048	0.0695297	0.140005	0.0704143	0.159764	0.00579984	0.125376
5.17947	0.0862404	0.284287	0.146129	0.0774426	0.137786	0.0922868	0.155743	0.109306	0.0565223	0.128895	0.0655936	0.138898	0.0270699	0.110685
7.19686	0.100436	0.350999	0.193324	0.0946956	0.159556	0.112793	0.187159	0.132138	0.0770069	0.168492	0.0851622	0.160344	0.0181495	0.133306
10	0.110348	0.425283	0.272693	0.119974	0.215674	0.122806	0.209998	0.162953	0.0876946	0.189889	0.0912897	0.148428	0.00512234	0.132257
13.895	0.0979982	0.427697	0.337538	0.135073	0.283356	0.120442	0.192199	0.175222	0.0985611	0.216231	0.0944371	0.11408	0.037474	0.123026
19.307	0.0950307	0.461966	0.443083	0.153718	0.387079	0.127627	0.208805	0.199719	0.113648	0.261309	0.107691	0.100232	0.0593853	0.126428
26.827	0.115328	0.635468	0.614138	0.181986	0.543283	0.154772	0.282011	0.256991	0.136986	0.349992	0.136321	0.132411	0.058379	0.165667
37.2759	0.10045	0.68627	0.895544	0.180644	0.782611	0.148554	0.276063	0.294686	0.14221	0.429961	0.144974	0.103701	0.100678	0.164202
51.7947	0.0836249	0.736738	1.38654	0.168113	1.22805	0.144715	0.291328	0.346417	0.149862	0.558631	0.165434	0.0967973	0.129183	0.176026
71.9686	0.0946733	0.978006	3.5	0.205404	2.60163	0.183198	0.351581	0.45183	0.192963	0.789993	0.213709	0.112944	0.165034	0.21009
100	0.0920688	1.67744	-4.24193	0.223303	-10.536	0.22249	0.354067	0.566824	0.233383	1.08647	0.258539	0.119563	0.19716	0.22151
138.95	0.0528252	1.08318	-0.978343	0.190206	-1.44071	0.236927	0.192626	0.553359	0.260096	1.02867	0.28915	0.0959934	0.232535	0.177376
193.07	0.0280171	0.214343	-3.3606	0.167194	-2.8956	0.261478	0.0894464	0.500153	0.296658	0.730115	0.333578	0.0885106	0.278538	0.150936
268.27	0.0590571	0.598893	2.44248	0.215103	7.27784	0.318613	0.18855	0.750795	0.35619	1.52132	0.411276	0.122558	0.320691	0.195274
372.759	0.0526591	0.234606	-2.88232	0.134261	-0.0811773	0.243482	0.0794404	0.59204	0.25435	1.15489	0.284282	0.112972	0.223628	0.0917037
517.947	0.0739074	0.252393	-0.45084	0.0564429	-0.139714	0.0955695	0.0701504	0.188196	0.0650399	0.154647	0.0428324	0.117291	0.0494343	0.00409189
719.686	0.080151	0.169829	-9.92181	0.0604937	-39.5677	0.100767	0.0673181	0.125452	0.081411	0.116226	0.0656677	0.132634	0.069094	0.0056812
1000	0.0743561	0.236757	0.0283388	0.0706115	1.31299	0.1352	0.0796297	0.266479	0.0997282	0.32587	0.078319	0.12877	0.0924912	0.0280775
1389.5	0.0382793	0.149848	0.371611	0.0401931	0.282739	0.0871733	0.0303678	0.170471	0.0597046	0.211581	0.0476342	0.0712158	0.075685	0.0321752
1930.7	0.00701785	0.0444567	0.77716	0.0128909	0.894505	0.0483715	0.00232014	0.128337	0.0230278	0.109894	0.00881617	0.0307866	0.0506836	0.0274392
2682.7	0.0246508	0.0703027	0.256388	0.0192866	1.18192	0.0646198	0.0141153	0.157563	0.0479543	0.0988333	0.0270867	0.0642291	0.0654105	0.0187907
3727.59	0.00717511	0.0128278	0.328884	0.0118471	0.235412	0.00993262	0.0071392	0.083351	0.0437971	0.074163	0.0326459	0.0169891	0.0534167	0.0132534
5179.47	0.00845518	0.0644576	0.0513382	0.0225835	0.320933	0.0171853	0.0281963	0.0708882	0.0668252	0.0657392	0.0561319	0.00912041	0.0483033	0.00157317
7196.86	0.0112454	0.0458084	0.0470464	0.0297129	0.560833	0.0279886	0.0204223	0.0211765	0.0676525	0.0772662	0.058374	0.00158961	0.051198	0.00107829
10000	0.000769147	0.0382243	0.0143366	0.0219	0.4811	0.00522024	0.00357926	0.0320294	0.0482489	0.0631906	0.035257	0.00231742	0.0406003	0.003224
13895	0.0217026	0.0496971	0.324521	0.00522629	0.0130761	0.0230368	0.0274486	0.0156543	0.0202482	0.0865099	0.0109682	0.00607849	0.0273363	0.000173913
19307	0.0386293	0.0433599	0.56811	0.00608483	0.41806	0.0458842	0.0455772	0.0442357	0.0105717	0.0680176	0.0148358	0.0170162	0.00957755	0.00152906
26827	0.0325232	0.0458837	0.824418	0.00251399	0.180935	0.0312503	0.0284972	0.02526	0.00609795	0.0768535	0.00459159	0.0139367	0.0241368	0.000403332
37275.9	0.0356127	0.0321134	0.946971	0.0114179	0.272815	0.0312139	0.0133114	0.0252262	0.0131058	0.0405738	0.00126606	0.00941449	0.0114715	0.000541389
51794.7	0.0162294	0.000369517	0.759317	0.0127154	0.0694312	0.0058085	0.0280093	0.00393575	0.00321549	0.0221092	0.01355	0.00660086	0.0152411	0.00386145
71968.6	0.0177154	0.000830694	0.668602	0.0151913	0.120557	0.00577689	0.0312861	0.001724	0.0069232	0.0229472	0.0149544	0.00527277	0.0130393	0.00399166
100000	0.0203027	0.00313085	1.97217	0.0129328	0.15463	0.0126398	0.0147771	0.0101202	0.0100435	0.0114951	0.00534117	0.000782144	0.0100926	0.00293325

## Sheet: Figure 3d
Fig 3d: Maximum Tand value for chromosomes
Condition	Max
KD	0.402406
KD	0.855232
KD	0.737954
KD	0.467139
KD	0.863389
KD	0.399627
KD	0.781231
KD	0.68257
KD	0.363274
KD	0.579888
KD	0.783786
KD	0.437059
KD	0.66367
KD	0.524717
KD	0.30514
KD	2.99766
WT	2.92545
WT	4.29186
WT	2.60055
WT	1.29794
WT	1.31829
WT	1.52622
WT	0.648285
WT	15.9452
WT	4.63409
WT	0.673051
WT	33.283
WT	0.788046
WT	19.4214
WT	5.44808
OE	0.376245
OE	1.67744
OE	3.5
OE	3.91666
OE	7.27784
OE	0.404059
OE	0.520967
OE	0.750795
OE	0.35619
OE	1.52132
OE	0.411276
OE	0.544728
OE	0.320691
OE	0.311565

## Sheet: Figure 3e
Fig 3e: Tand Height at 10 ms lag time
Condition	Height
KD	0.118681
KD	0.377148
KD	0.543136
KD	0.213552
KD	0.488875
KD	0.346644
KD	0.425268
KD	0.344757
KD	0.266681
KD	0.209308
KD	0.0994092
KD	0.199285
KD	0.416915
KD	0.378566
KD	0.230328
KD	0.699364
WT	2.92545
WT	4.29186
WT	3.76471
WT	1.22882
WT	1.28825
WT	1.52622
WT	0.363452
WT	15.9452
WT	2.62647
WT	0.673051
WT	2.07977
WT	0.49556
WT	19.4214
WT	3.31536
OE	0.0920688
OE	1.67744
OE	4.24193
OE	0.223303
OE	10.536
OE	0.22249
OE	0.354067
OE	0.566824
OE	0.233383
OE	1.08647
OE	0.258539
OE	0.119563
OE	0.19716
OE	0.22151

[truncated: 5 more sheets: Figure 3f, Figure 4a, Figure 4c, Figure 4d, Figure 4e]
